# Supplementary material for: Integration of fungal transcriptomics and metabolomics provides insights into the early interaction between the ORM fungus Tulasnella sp. and the orchid Serapias vomeracea seeds
Source: IMA Fungus. 2024 Oct 25;15:31. doi: 10.1186/s43008-024-00165-6 (PMC11503967; doi:10.1186/s43008-024-00165-6)
Supplement: Supplementary file 2 — Additional file 2. [file 43008_2024_165_MOESM2_ESM.xlsx]

## Sheet: Table S1
Table S1. Metaboscape 4.0 parameters used for processing LC-MS/MS data.
Peak Detection
Intensity threshold / counts	300
Minimum Peak Length / spectra	7
Feature Signal	Area
Minimum Peak length recursive / spectra	7
Minimum number of features for extraction	3/4
Presence of features in the minimum number of analyses	3/4
MS/MS import method	Average
EIC correlation	0.7
Ionization mode	Positive mode	Negative mode
Primary ion	[M+H]+	[M-H]-
Seed ions	[M+Na]+, [M+K]+	[M+Cl]-
Common ions	[M-H2O+H]+, [2M+H]+, [M+CH3CN+H]+	[M-H2O+H]-, [2M+H]-, [M+CH3CN-H]-, [M+HCOOH-H]-

## Sheet: Table S2
Table S2. List of pure internal standard used for data normalization.
Internal standard	Mass	Supplier	Purity	Column
Coniferin	342.132	Biomol	>98%	RP
2,4-Dihydroxyacetophenone	152.047	Santa Cruz	0.99	RP, HILIC
DL-3,4-Dihydroxymandelic acid	184.037	Sigma-Aldrich	0.98	RP, HILIC
Pinosylvin	212.084	Sigma-Aldrich	0.98	RP
Picein	298.105	Sigma-Aldrich	0.99	HILIC

## Sheet: Table S3
Table S3. Read mapping metrics.
Replicate name	Number of input reads	Uniquely mapped reads number	Uniquely mapped reads %
T1_1	34641850	26226882	0.7571
T1_2	28903015	22891301	0.792
T1_3	33024546	26109970	0.7906
T2_1	30404562	23785016	0.7823
T2_2	28533782	22744899	0.7971
T3_1	33261938	26493835	0.7965
T3_2	33399294	26747289	0.8008
T3_3	62912328	49667412	0.7895
SYMB_1	34132032	19436374	0.5694
SYMB_2	56526496	29106140	0.5149
SYMB_3	29610560	17243021	0.5823
FLM_1	19944181	15495052	0.7769
FLM_2	28720729	23096821	0.8042
FLM_3	25593323	20593634	0.8046
			0.739871

## Sheet: Table S4
Table S4. Read raw count data.
transcript_ID	Tula_T1_01_count	Tula_T1_02_count	Tula_T1_03_count	Tula_T2_02_count	Tula_T2_03_count	Tula_T3_01_count	Tula_T3_02_count	Tula_T3_03_count	Tula_SYMB01_count	Tula_SYMB02_count	Tula_SYMB03_count	Tula_FLM01_count	Tula_FLM02_count	Tula_FLM03_count
10001	59.4424	109.345	50.9065	135.299	131.04	139.564	88.2554	95.0319	20.941	29.4394	29.6774	155.876	167.924	253.632
10003	68.7667	45.1958	76.7287	102.194	81.2777	109.297	78.0721	97.7864	19.2939	23.6693	26.8238	59.4789	83.9621	84.5439
100081	27.9729	16.0372	10.3289	15.8329	6.63492	16.815	13.5778	20.6591	65.4112	48.0451	64.7767	8.20399	12.2445	4.2272
100111	18.6486	17.4951	13.28	14.3935	11.6111	13.452	30.5499	9.64092	5.17642	6.59443	6.27792	24.612	17.4921	16.9088
100117	10.4898	11.6634	17.7066	10.0755	0	10.089	5.09166	12.3955	32.4703	29.3217	32.2457	8.20399	20.9905	8.45439
100140	10.4898	0	6.63998	1.43935	4.97619	1.6815	0	4.13182	15.7646	20.1366	16.8362	6.15299	0	0
100143	10.4898	17.4951	12.5422	4.31806	6.63492	15.1335	20.3666	19.2818	11.9999	16.2506	17.407	12.306	8.74606	12.6816
10024	31.4695	20.411	45.0043	12.9542	39.8095	0	8.48609	8.26364	75.5287	34.974	69.9132	20.51	19.2413	38.0448
10028	12.8209	29.1586	19.1822	27.3477	34.8333	28.5854	35.6416	30.3	31.2938	39.3311	23.6849	12.306	27.9874	35.9312
100316	2.33108	0	1.47555	0	0	1.6815	0	0	3.29409	10.1272	6.56328	2.051	0	0
100446	52.4492	33.5323	30.9866	100.755	53.0793	124.431	115.411	147.368	34.1173	36.5049	34.5286	34.867	78.7145	33.8176
10048	124.713	65.6068	66.3998	63.3315	72.9841	75.6673	59.4027	90.9001	194.586	123.292	225.72	57.4279	62.9716	46.4992
100553	33.8006	43.7378	30.9866	53.256	59.7142	42.0374	45.8249	41.3182	25.6468	26.9665	29.3921	49.2239	43.7303	57.0672
10059	27.9729	23.3269	33.9377	27.3477	26.5397	26.9039	3.39444	28.9227	30.588	17.8992	19.9752	14.357	6.99684	6.3408
10064	2.33108	0	1.47555	0	0	0	1.69722	0	14.1175	8.3608	19.6898	2.051	0	0
100647	29.1385	59.7751	39.1021	54.6954	46.4444	42.0374	56.0082	74.3728	26.8233	31.2058	28.2506	77.9379	31.4858	65.5216
10068	10.4898	23.3269	8.85331	1.43935	9.95237	3.36299	16.9722	46.8273	21.4116	20.0188	15.4094	10.255	8.74606	14.7952
10072	32.6351	43.7378	41.3154	43.1806	36.492	23.5409	18.6694	17.9046	26.1174	20.8431	19.1191	28.714	22.7397	23.2496
10073	0	1.45793	0	2.8787	0	0	0	1.37727	5.17642	7.41874	7.99008	0	5.24763	0
10074	67.6012	74.3543	66.3998	64.7708	97.865	11.7705	39.036	48.2046	116.705	92.6753	86.4641	65.6319	41.9811	78.2032
100742	5.82769	4.37378	1.47555	1.43935	1.65873	0	3.39444	5.50909	24.2351	26.6132	14.268	10.255	3.49842	4.2272
100752	96.7397	30.6165	37.6266	50.3773	46.4444	36.9929	52.6138	61.9773	53.4113	57.4658	60.211	49.2239	59.4732	59.1808
100763	8.15877	11.6634	11.8044	4.31806	0	8.40748	15.275	5.50909	13.6469	16.1328	15.4094	12.306	10.4953	19.0224
100792	11.6554	14.5793	19.9199	20.1509	28.1984	8.40748	11.8805	34.4318	42.3526	40.3909	39.0943	34.867	19.2413	38.0448
100817	6.99323	7.28964	5.9022	2.8787	1.65873	3.36299	11.8805	13.7727	26.3527	32.1479	32.2457	14.357	3.49842	6.3408
100874	17.4831	29.1586	31.7243	33.1051	53.0793	20.178	35.6416	39.9409	31.9997	29.6749	35.9554	30.765	29.7366	52.84
100899	16.3175	5.83171	11.0666	10.0755	9.95237	21.8595	11.8805	12.3955	59.7642	42.6283	56.5013	6.15299	10.4953	21.136
100900	5.82769	5.83171	1.47555	1.43935	9.95237	3.36299	6.78888	2.75455	24.4704	16.4861	13.9826	6.15299	3.49842	12.6816
100971	29.1385	26.2427	28.7732	20.1509	38.1508	26.9039	16.9722	22.0364	41.1761	15.4263	26.5385	8.20399	29.7366	21.136
10104	47.7871	21.8689	42.0532	43.1806	28.1984	30.2669	25.4583	45.45	32.235	48.6339	41.0918	43.0709	24.489	33.8176
101171	11.6554	11.6634	22.871	10.0755	9.95237	20.178	3.39444	8.26364	19.0586	42.8638	20.5459	8.20399	5.24763	4.2272
101179	15.152	10.2055	16.2311	12.9542	16.5873	20.178	18.6694	17.9046	44.9408	67.5929	38.2382	12.306	12.2445	27.4768
101225	33.8006	32.0744	36.151	47.4986	49.7619	52.1264	35.6416	28.9227	19.7645	30.617	20.8313	38.969	36.7334	33.8176
101236	31.4695	37.9061	23.6088	41.7412	36.492	30.2669	22.0638	38.5637	18.5881	16.4861	15.9802	61.5299	29.7366	44.3856
101293	5.82769	2.91586	3.68888	1.43935	4.97619	1.6815	3.39444	11.0182	5.41172	6.1234	4.85112	4.10199	10.4953	2.1136
101296	3.49661	13.1214	5.16443	33.1051	11.6111	23.5409	11.8805	4.13182	6.82347	5.18134	7.70472	6.15299	10.4953	8.45439
101298	3.49661	0	3.68888	8.63611	4.97619	1.6815	1.69722	19.2818	6.35288	4.23928	3.70968	0	5.24763	2.1136
101300	1.16554	0	0	0	0	8.40748	1.69722	0	6.82347	9.06734	8.27544	6.15299	1.74921	0
101366	3.49661	0	4.42665	1.43935	3.31746	0	0	2.75455	100.705	62.2938	127.556	71.7849	5.24763	6.3408
101376	0	1.45793	2.21333	7.19676	0	1.6815	0	5.50909	3.99996	1.76637	5.7072	4.10199	1.74921	4.2272
101407	16.3175	61.233	21.3955	66.2102	84.5952	48.7634	54.311	59.2228	19.5292	27.7908	20.5459	55.3769	47.2287	38.0448
10146	29.1385	18.9531	21.3955	10.0755	23.2222	11.7705	28.8527	35.8091	90.1168	83.3725	94.1688	22.561	26.2382	16.9088
10148	58.2769	2.91586	157.146	1.43935	1.65873	0	3.39444	0	3.99996	6.00564	4.85112	2.051	8.74606	2.1136
101500	45.456	29.1586	29.511	41.7412	34.8333	35.3114	28.8527	26.1682	54.5877	22.6095	28.536	53.3259	31.4858	31.704
101503	1.16554	0	0	0	0	0	1.69722	0	2.58821	2.70843	1.14144	0	0	0
101558	0	2.91586	2.21333	4.31806	4.97619	5.04449	1.69722	4.13182	11.0587	22.0207	18.5484	6.15299	1.74921	4.2272
101562	2.33108	0	4.42665	0	0	1.6815	10.1833	2.75455	9.88226	10.2449	7.134	6.15299	6.99684	2.1136
10163	24.4763	21.8689	220.595	17.2722	23.2222	68.9413	25.4583	19.2818	626.818	580.781	965.658	12.306	10.4953	16.9088
10168	34.9661	45.1958	45.7421	40.3018	34.8333	28.5854	23.7611	41.3182	16.2351	14.8375	18.8338	41.0199	40.2319	44.3856
101725	1.16554	1.45793	2.21333	4.31806	1.65873	3.36299	1.69722	0	13.1764	16.2506	13.1266	18.459	0	0
101740	6.99323	2.91586	13.28	8.63611	6.63492	11.7705	16.9722	12.3955	25.4115	25.5534	29.6774	10.255	8.74606	0
101796	9.32431	21.8689	22.871	20.1509	33.1746	18.4965	32.2472	19.2818	20.941	18.7235	19.1191	30.765	20.9905	23.2496
101805	17.4831	10.2055	11.0666	4.31806	8.29365	3.36299	1.69722	6.88637	30.3527	17.7814	44.5162	10.255	3.49842	8.45439
101806	2.33108	7.28964	5.16443	11.5148	0	11.7705	5.09166	13.7727	4.70584	7.18322	7.134	10.255	5.24763	6.3408
101824	0	0	2.9511	0	0	0	0	0	3.76467	3.0617	2.56824	0	1.74921	0
101878	2.33108	0	6.63998	2.8787	6.63492	6.72599	3.39444	2.75455	4.23526	4.82807	2.28288	2.051	3.49842	4.2272
10197	8.15877	8.74757	2.21333	8.63611	14.9286	80.7118	23.7611	34.4318	1.41175	0.588789	0.85608	4.10199	45.4795	10.568
10199	5.82769	13.1214	9.59108	1.43935	6.63492	5.04449	10.1833	2.75455	6.58818	5.06358	6.27792	6.15299	8.74606	6.3408
102089	32.6351	20.411	28.0355	31.6657	23.2222	25.2224	32.2472	19.2818	39.5291	31.2058	37.3822	20.51	38.4826	54.9536
102112	43.1249	26.2427	164.524	50.3773	46.4444	501.086	181.602	63.3546	2.8235	5.18134	4.2804	6.15299	52.4763	46.4992
102121	54.7803	40.822	70.0887	37.4231	48.1031	55.4894	44.1277	46.8273	51.2936	54.1685	49.6526	59.4789	38.4826	80.3167
102163	221.452	13.1214	103.289	8.63611	29.8571	15.1335	8.48609	24.7909	9.41168	6.9477	12.5558	8.20399	5.24763	23.2496
10219	55.9458	71.4385	51.6443	59.0134	41.4682	52.1264	56.0082	52.3364	85.8816	71.1257	68.7718	51.2749	45.4795	57.0672
102208	4.66215	1.45793	8.85331	2.8787	4.97619	3.36299	6.78888	1.37727	63.5288	2.11964	34.5286	2.051	0	4.2272
102240	2.33108	0	9.59108	0	1.65873	1.6815	3.39444	0	17.1763	12.4823	21.9727	2.051	1.74921	4.2272
10225	10.4898	5.83171	10.3289	4.31806	4.97619	10.089	6.78888	6.88637	53.4113	67.1219	60.211	8.20399	0	2.1136
102276	13.9865	23.3269	9.59108	5.75741	9.95237	11.7705	22.0638	13.7727	10.1176	14.4842	10.8437	30.765	6.99684	27.4768
102282	25.6418	21.8689	25.0844	30.2264	18.246	11.7705	15.275	5.50909	14.5881	14.1309	13.6973	22.561	15.7429	33.8176
102295	13.9865	17.4951	21.3955	7.19676	13.2698	38.6744	39.036	24.7909	10.5881	8.94959	9.41688	10.255	22.7397	12.6816
102298	18.6486	26.2427	25.8221	35.9838	43.127	126.112	101.833	123.955	39.5291	56.877	30.8189	18.459	85.7113	33.8176
102305	45.456	32.0744	57.5465	54.6954	23.2222	11.7705	22.0638	20.6591	30.8232	39.6843	24.8263	59.4789	40.2319	65.5216
102342	67.6012	83.1019	50.1687	63.3315	101.182	104.253	93.347	89.5228	26.8233	21.3141	22.8288	108.703	115.448	116.248
10236	12.8209	21.8689	8.11553	59.0134	23.2222	11.7705	16.9722	30.3	14.1175	16.9571	12.8412	24.612	17.4921	21.136
10239	100.236	80.1861	61.9731	107.951	102.841	50.4449	71.2832	67.4864	167.528	142.958	211.166	162.029	90.959	97.2255
102406	13.9865	13.1214	13.28	11.5148	1.65873	16.815	3.39444	12.3955	479.525	19.0767	479.976	10.255	3.49842	12.6816
102488	19.8141	16.0372	22.1333	30.2264	11.6111	8.40748	18.6694	9.64092	9.17639	5.2991	9.70224	14.357	13.9937	6.3408
102526	41.9594	48.1116	31.7243	47.4986	39.8095	38.6744	59.4027	35.8091	63.0582	60.6452	63.9206	28.714	26.2382	48.6128
102558	201.638	240.558	198.462	287.87	213.976	274.084	393.755	326.414	117.646	77.9556	111.29	242.018	313.109	259.973
102565	5.82769	2.91586	5.16443	15.8329	3.31746	8.40748	5.09166	4.13182	5.64701	3.76825	3.13896	2.051	5.24763	4.2272
10261	8.15877	24.7848	5.9022	11.5148	13.2698	15.1335	16.9722	23.4137	14.1175	70.5369	99.876	8.20399	17.4921	19.0224
102634	172.5	99.1391	121.733	162.647	99.5237	79.0303	93.347	117.068	41.4114	39.8021	39.9504	127.162	78.7145	124.702
102653	3380.06	5047.35	4268.77	8315.14	5435.65	7025.29	5056.02	6869.84	318.35	62.5293	431.179	5913.03	5588.73	8154.26
102694	109.561	77.2702	79.6798	136.738	121.087	408.604	198.575	276.832	26.3527	22.0207	24.541	168.182	101.454	52.84
102738	6.99323	10.2055	2.9511	0	0	1.6815	5.09166	4.13182	18.8234	24.2581	13.9826	8.20399	8.74606	4.2272
102745	2.33108	5.83171	2.21333	0	4.97619	0	0	1.37727	3.76467	3.53273	5.99256	8.20399	5.24763	6.3408
102754	80.4221	87.4757	91.4842	96.4366	137.675	55.4894	71.2832	100.541	37.882	36.7404	33.6725	166.131	94.4574	154.293
10279	2.33108	1.45793	2.9511	1.43935	3.31746	1.6815	0	1.37727	35.2938	9.65613	36.5261	0	1.74921	0
10283	59.4424	67.0647	45.7421	54.6954	61.373	42.0374	67.8888	53.7137	78.5875	92.7931	77.3326	55.3769	55.9748	63.408
102833	26.8074	48.1116	41.3154	34.5444	28.1984	30.2669	27.1555	30.3	19.2939	15.3085	25.9678	36.918	24.489	25.3632
10284	10.4898	16.0372	19.1822	25.9083	14.9286	11.7705	15.275	6.88637	83.5286	189.943	92.1713	10.255	5.24763	10.568
102840	27.9729	13.1214	15.4933	25.9083	18.246	26.9039	27.1555	26.1682	27.9997	21.4319	25.9678	22.561	33.235	6.3408
10292	5.82769	2.91586	3.68888	2.8787	1.65873	3.36299	11.8805	1.37727	26.588	21.0786	32.2457	2.051	5.24763	4.2272
102925	4.66215	4.37378	1.47555	1.43935	1.65873	5.04449	1.69722	5.50909	2.35292	1.76637	6.56328	4.10199	3.49842	0
102942	2.33108	0	3.68888	0	1.65873	3.36299	5.09166	4.13182	11.7646	14.8375	12.8412	4.10199	1.74921	6.3408
102948	4.66215	2.91586	1.47555	1.43935	1.65873	5.04449	0	0	2.35292	2.59067	1.4268	0	5.24763	0
102952	41.9594	10.2055	25.8221	10.0755	14.9286	26.9039	10.1833	6.88637	32.9409	43.4526	19.9752	24.612	12.2445	16.9088
102961	3.49661	5.83171	19.9199	8.63611	16.5873	13.452	10.1833	11.0182	19.9998	12.4823	19.1191	10.255	10.4953	16.9088
102969	20.9797	11.6634	11.8044	10.0755	8.29365	11.7705	6.78888	8.26364	51.7642	48.3984	48.5112	2.051	8.74606	12.6816
10299	55.9458	96.2233	78.2042	46.0593	79.619	85.7563	61.0999	84.0137	39.0585	30.146	37.3822	36.918	87.4606	73.976
103005	26.8074	29.1586	67.8753	28.787	46.4444	55.4894	28.8527	28.9227	52.7054	54.7573	43.0894	51.2749	31.4858	42.272
10308	85.0843	56.8592	71.5642	57.5741	61.373	55.4894	78.0721	84.0137	116.705	135.892	155.236	84.0909	50.7271	78.2032
103098	3.49661	0	12.5422	0	6.63492	0	1.69722	2.75455	9.64697	3.41497	12.8412	0	3.49842	4.2272
103112	2.33108	0	5.9022	0	3.31746	1.6815	3.39444	0	4.23526	5.53461	3.99504	6.15299	0	2.1136
103153	90.912	14.5793	21.3955	8.63611	8.29365	33.6299	23.7611	78.5046	26.8233	31.4413	25.1117	8.20399	15.7429	8.45439
10319	4.66215	0	10.3289	7.19676	1.65873	0	1.69722	2.75455	27.0586	27.7908	23.1142	0	3.49842	8.45439
103214	59.4424	33.5323	50.9065	41.7412	24.8809	36.9929	33.9444	26.1682	26.8233	33.0899	34.5286	38.969	36.7334	52.84
103266	114.223	291.586	490.621	213.024	782.92	161.424	203.666	221.741	27.2939	16.4861	35.3846	438.913	316.607	333.949
10327	23.3108	27.7006	24.3466	12.9542	18.246	23.5409	28.8527	5.50909	191.763	201.13	210.881	12.306	10.4953	23.2496
10331	86.2498	39.3641	42.791	24.469	14.9286	25.2224	27.1555	37.1864	23.0586	27.6731	30.5335	36.918	24.489	12.6816
103356	0	4.37378	5.9022	4.31806	4.97619	3.36299	6.78888	2.75455	10.1176	14.8375	14.8387	2.051	1.74921	0
103368	72.2634	110.803	61.2354	126.663	116.111	84.0748	74.6776	74.3728	27.7645	29.0862	29.9628	96.3969	106.702	116.248
103594	12.8209	5.83171	23.6088	4.31806	3.31746	3.36299	11.8805	1.37727	451.29	467.616	515.075	12.306	13.9937	21.136
103596	11.6554	7.28964	8.11553	5.75741	1.65873	6.72599	5.09166	1.37727	7.99993	9.42062	7.134	6.15299	1.74921	4.2272
103597	31.4695	10.2055	16.2311	10.0755	26.5397	13.452	16.9722	9.64092	21.4116	17.7814	25.1117	28.714	24.489	29.5904
103644	32.6351	23.3269	16.2311	27.3477	29.8571	50.4449	13.5778	4.13182	45.4113	57.4658	36.2407	24.612	22.7397	19.0224
103734	47.7871	59.7751	70.0887	41.7412	56.3968	48.7634	40.7333	45.45	44.9408	56.7592	39.9504	61.5299	61.2224	52.84
103778	4.66215	2.91586	0.737775	1.43935	3.31746	0	3.39444	1.37727	55.9995	27.3198	44.5162	6.15299	6.99684	2.1136
103816	81.5877	119.55	61.9731	76.2856	127.722	134.52	64.4943	112.936	45.8819	45.4545	45.943	65.6319	54.2255	40.1584
103857	46.6215	23.3269	16.2311	7.19676	13.2698	5.04449	23.7611	12.3955	18.5881	12.6001	12.8412	6.15299	3.49842	14.7952
103889	3.49661	2.91586	1.47555	0	4.97619	11.7705	1.69722	2.75455	11.294	11.8935	16.8362	0	1.74921	8.45439
103901	3.49661	1.45793	3.68888	4.31806	1.65873	0	1.69722	1.37727	6.58818	4.94582	5.99256	2.051	1.74921	4.2272
103916	18.6486	7.28964	8.85331	2.8787	0	3.36299	1.69722	6.88637	40.2349	18.3702	30.8189	4.10199	6.99684	6.3408
103943	19.8141	13.1214	27.2977	14.3935	4.97619	25.2224	3.39444	2.75455	159.763	15.3085	133.263	12.306	0	16.9088
103961	4.66215	14.5793	2.21333	14.3935	14.9286	16.815	5.09166	12.3955	1.41175	2.00188	2.8536	4.10199	13.9937	6.3408
104035	2.33108	0	2.21333	5.75741	0	3.36299	3.39444	2.75455	7.29405	8.00752	8.5608	0	1.74921	6.3408
104055	18.6486	13.1214	8.11553	14.3935	9.95237	0	8.48609	6.88637	9.64697	11.5403	4.85112	47.1729	8.74606	6.3408
104087	3.49661	0	5.16443	4.31806	6.63492	5.04449	1.69722	2.75455	8.47051	8.94959	7.134	2.051	6.99684	0
104156	47.7871	46.6537	8.11553	7.19676	0	20.178	1026.82	903.492	12.4705	70.1836	8.27544	4.10199	3.49842	4.2272
10416	54.7803	118.092	36.151	80.6037	121.087	58.8524	62.7971	59.2228	25.1762	30.2637	30.8189	77.9379	73.4669	42.272
104165	26.8074	11.6634	26.5599	14.3935	9.95237	8.40748	13.5778	17.9046	17.4116	13.4244	8.5608	14.357	12.2445	16.9088
10419	12.8209	2.91586	16.2311	7.19676	1.65873	65.5784	10.1833	12.3955	5.41172	4.23928	3.42432	0	5.24763	6.3408
10427	31.4695	71.4385	39.1021	67.6495	72.9841	42.0374	40.7333	39.9409	116.47	103.509	103.871	41.0199	55.9748	82.4303
10428	85.0843	42.2799	104.764	37.4231	53.0793	48.7634	33.9444	151.5	75.764	84.7855	72.7668	63.5809	31.4858	44.3856
104307	1.16554	1.45793	2.21333	1.43935	6.63492	1.6815	3.39444	2.75455	11.9999	10.1272	13.1266	8.20399	3.49842	8.45439
104334	59.4424	46.6537	59.7598	38.8625	61.373	42.0374	54.311	50.9591	137.646	121.055	136.402	100.499	59.4732	48.6128
104340	3.49661	0	1.47555	7.19676	4.97619	3.36299	0	9.64092	3.99996	7.65425	4.56576	6.15299	5.24763	2.1136
10435	24.4763	11.6634	17.7066	18.7116	34.8333	18.4965	15.275	17.9046	27.0586	31.088	28.2506	10.255	12.2445	10.568
104351	36.1317	17.4951	31.7243	30.2264	26.5397	28.5854	28.8527	20.6591	30.588	24.3758	35.0993	24.612	24.489	10.568
104403	4.66215	4.37378	4.42665	2.8787	4.97619	0	1.69722	1.37727	41.6467	101.036	27.9653	12.306	3.49842	2.1136
10442	12.8209	10.2055	22.1333	11.5148	3.31746	28.5854	22.0638	8.26364	8.47051	5.2991	7.70472	14.357	15.7429	4.2272
104421	15.152	32.0744	22.871	28.787	16.5873	16.815	22.0638	37.1864	39.5291	22.7272	45.6576	12.306	27.9874	8.45439
104476	19.8141	18.9531	57.5465	5.75741	28.1984	82.3933	40.7333	23.4137	23.7645	15.6618	17.1216	30.765	36.7334	21.136
104481	5.82769	4.37378	1.47555	1.43935	0	1.6815	0	2.75455	7.76463	11.0692	6.27792	6.15299	0	2.1136
104510	69.9323	36.4482	82.6309	14.3935	28.1984	70.6228	78.0721	30.3	4.94113	3.76825	1.99752	47.1729	66.47	101.453
104541	31.4695	56.8592	51.6443	41.7412	21.5635	26.9039	37.3388	17.9046	27.9997	28.8506	24.8263	34.867	52.4763	35.9312
104583	34.9661	81.644	47.9554	132.42	64.6904	146.29	76.3749	81.2591	58.3524	51.2246	70.4839	38.969	94.4574	44.3856
104631	94.4086	64.1488	120.257	94.9972	46.4444	75.6673	105.228	110.182	31.7644	33.4432	28.2506	49.2239	68.2192	59.1808
104658	256.418	342.613	283.306	427.487	432.928	659.147	451.46	431.087	83.0581	65.591	75.6204	514.8	367.334	232.496
104676	23.3108	43.7378	15.4933	63.3315	19.9047	33.6299	25.4583	17.9046	12.7058	22.4917	20.5459	16.408	24.489	25.3632
104691	10.4898	16.0372	19.9199	12.9542	24.8809	25.2224	37.3388	37.1864	26.588	22.7272	20.8313	24.612	26.2382	16.9088
104698	109.561	631.283	160.835	513.849	474.396	1200.59	288.527	213.477	60.7053	136.128	69.3425	239.967	675.195	340.289
104739	234.273	425.715	247.155	249.008	295.254	317.803	312.288	249.287	87.5286	85.6098	94.1688	207.151	251.886	249.405
104759	221.452	129.756	97.3864	80.6037	71.3253	104.253	78.0721	86.7682	59.0583	63.4714	48.5112	123.06	90.959	95.1119
105011	258.749	141.419	359.297	287.87	242.174	149.653	128.989	159.764	34.1173	23.0805	33.9578	373.282	201.159	230.382
105015	6.99323	27.7006	9.59108	28.787	34.8333	60.5339	10.1833	13.7727	26.1174	16.015	23.6849	24.612	41.9811	40.1584
105019	3158.61	1915.72	3196.78	3342.17	1746.64	4701.46	3004.08	2958.38	129.411	34.3852	143.251	2590.41	2322.95	1927.6
10502	26.8074	45.1958	53.1198	37.4231	28.1984	6.72599	25.4583	19.2818	69.1758	66.6509	52.7916	30.765	33.235	40.1584
10504	10.4898	23.3269	2.9511	18.7116	13.2698	5.04449	6.78888	11.0182	16.941	13.7777	11.9851	6.15299	13.9937	8.45439
105056	113.057	157.456	83.3686	61.8921	109.476	104.253	103.53	118.446	33.882	28.1441	28.536	157.927	85.7113	150.066
105103	47.7871	21.8689	15.4933	43.1806	21.5635	21.8595	6.78888	12.3955	9.17639	10.4804	8.5608	38.969	13.9937	19.0224
10512	12.8209	20.411	5.16443	11.5148	21.5635	6.72599	1.69722	15.15	35.9997	38.9778	40.2358	20.51	6.99684	35.9312
105196	2.33108	2.91586	10.3289	4.31806	1.65873	3.36299	3.39444	1.37727	0.705876	1.64861	0.28536	6.15299	5.24763	2.1136
105221	54.7803	45.1958	86.3197	89.2398	56.3968	95.8453	103.53	112.936	114.587	85.2566	113.288	61.5299	36.7334	48.6128
105265	68.7667	91.8495	70.8264	139.617	144.309	178.239	66.1915	106.05	30.3527	23.0805	21.9727	131.264	68.2192	88.7711
10529	73.4289	93.3074	86.3197	126.663	97.865	36.9929	76.3749	84.0137	51.0584	64.5312	55.3598	104.601	83.9621	122.589
105322	157.348	123.924	121.733	247.569	155.921	161.424	64.4943	140.482	282.115	147.433	240.273	104.601	103.203	97.2255
105326	115.388	102.055	183.706	120.906	91.2301	107.616	106.925	111.559	53.4113	52.991	53.077	67.6829	69.9684	95.1119
105338	137.533	106.429	108.453	126.663	49.7619	79.0303	79.7693	68.8637	62.3524	49.3405	47.9405	53.3259	80.4637	82.4303
105340	435.911	1739.31	663.998	2262.66	1648.78	1610.87	1602.17	1857.94	106.587	55.8172	129.268	1741.3	1586.53	2648.34
105371	444.07	268.259	361.51	247.569	207.341	208.506	188.391	181.8	84.4698	83.4902	86.7494	254.324	241.391	300.131
10540	18.6486	14.5793	14.7555	14.3935	18.246	3.36299	6.78888	12.3955	53.4113	41.2152	55.9306	16.408	3.49842	10.568
105403	1.16554	1.45793	1.47555	4.31806	0	3.36299	0	0	1.64704	1.76637	1.14144	0	0	0
10542	2.33108	14.5793	10.3289	17.2722	4.97619	5.04449	5.09166	1.37727	7.99993	10.2449	7.41936	8.20399	8.74606	14.7952
105498	2.33108	5.83171	2.21333	1.43935	9.95237	0	6.78888	1.37727	5.41172	12.0113	6.56328	0	3.49842	4.2272
105523	23.3108	14.5793	24.3466	23.0296	21.5635	11.7705	10.1833	22.0364	43.2937	43.8059	39.0943	20.51	13.9937	31.704
105580	142.196	121.008	164.524	148.253	112.794	166.468	173.116	100.541	130.822	162.977	164.938	221.508	106.702	143.725
10559	10.4898	45.1958	6.63998	33.1051	19.9047	87.4378	54.311	42.6955	46.8231	35.0918	69.6278	24.612	50.7271	10.568
105624	89.7464	51.0275	50.9065	96.4366	46.4444	85.7563	39.036	55.0909	23.7645	17.7814	21.1166	51.2749	22.7397	38.0448
10564	8.15877	0	3.68888	2.8787	4.97619	6.72599	5.09166	5.50909	3.29409	2.00188	3.13896	18.459	6.99684	0
105674	114.223	115.176	91.4842	107.951	122.746	89.1193	95.0443	84.0137	131.764	114.107	137.258	125.111	103.203	120.475
105675	103.733	81.644	95.9108	126.663	137.675	200.098	123.897	111.559	135.293	153.203	141.824	188.692	120.696	114.134
105755	75.76	109.345	81.1553	80.6037	72.9841	94.1638	95.0443	72.9955	88.7051	85.2566	95.0249	79.9889	64.7208	44.3856
105758	25.6418	36.4482	27.2977	18.7116	28.1984	31.9484	42.4305	24.7909	28.235	38.0357	21.6874	36.918	15.7429	38.0448
105774	273.901	545.265	180.755	192.873	212.317	154.698	178.208	118.446	46.3525	40.7442	63.0646	98.4479	166.175	226.155
105855	0	1.45793	0	0	0	1.6815	0	0	2.11763	3.65049	0.57072	2.051	1.74921	0
105861	18.6486	13.1214	12.5422	24.469	8.29365	21.8595	11.8805	15.15	10.5881	14.602	16.2655	4.10199	8.74606	14.7952
10588	185.321	5.83171	29.511	8.63611	3.31746	11.7705	10.1833	9.64092	10.1176	15.7795	17.1216	38.969	15.7429	14.7952
10591	3.49661	0	2.21333	0	0	0	1.69722	0	33.4115	29.6749	35.0993	0	0	0
105925	36.1317	13.1214	73.0398	28.787	139.333	31.9484	49.2194	61.9773	21.6469	20.0188	27.6799	94.3459	34.9842	54.9536
105936	39.6283	36.4482	45.0043	38.8625	71.3253	42.0374	61.0999	49.5819	23.9998	18.3702	26.2531	61.5299	40.2319	59.1808
10598	11.6554	4.37378	5.16443	37.4231	4.97619	3.36299	5.09166	8.26364	11.0587	16.7216	14.5534	6.15299	3.49842	4.2272
10599	30.304	20.411	17.7066	8.63611	8.29365	18.4965	6.78888	13.7727	31.7644	23.7871	29.1067	4.10199	20.9905	6.3408
10601	4.66215	4.37378	3.68888	2.8787	8.29365	13.452	3.39444	2.75455	9.88226	8.24304	6.56328	8.20399	5.24763	8.45439
10602	6.99323	7.28964	2.9511	15.8329	4.97619	1.6815	8.48609	6.88637	1.41175	3.17946	2.8536	14.357	1.74921	0
106050	2.33108	7.28964	3.68888	8.63611	1.65873	5.04449	5.09166	4.13182	3.76467	6.1234	3.70968	8.20399	3.49842	2.1136
106051	3.49661	4.37378	2.9511	2.8787	4.97619	0	13.5778	5.50909	21.1763	15.544	16.8362	2.051	0	0
10613	2.33108	2.91586	7.37775	8.63611	11.6111	21.8595	10.1833	6.88637	51.5289	35.4451	47.0844	2.051	5.24763	10.568
106131	13.9865	10.2055	22.1333	12.9542	9.95237	5.04449	10.1833	16.5273	4.70584	6.71219	6.56328	8.20399	8.74606	14.7952
106149	22.1452	45.1958	43.5288	69.0889	56.3968	87.4378	71.2832	89.5228	9.64697	5.88789	10.8437	59.4789	54.2255	57.0672
10618	10.4898	2.91586	30.9866	2.8787	1.65873	0	1.69722	11.0182	14.1175	10.8337	10.8437	4.10199	1.74921	8.45439
10624	30.304	14.5793	32.4621	37.4231	16.5873	26.9039	40.7333	34.4318	27.0586	29.7927	18.8338	38.969	20.9905	38.0448
106284	2.33108	7.28964	9.59108	5.75741	4.97619	0	5.09166	2.75455	4.94113	2.70843	4.85112	4.10199	8.74606	4.2272
106290	10.4898	36.4482	16.2311	18.7116	9.95237	20.178	54.311	13.7727	7.29405	5.41685	1.71216	24.612	24.489	25.3632
106304	13.9865	7.28964	14.0177	10.0755	3.31746	5.04449	6.78888	4.13182	5.17642	6.24116	4.2804	16.408	6.99684	8.45439
10631	76.9255	39.3641	67.8753	47.4986	36.492	15.1335	30.5499	42.6955	113.411	145.666	111.576	43.0709	38.4826	48.6128
106321	86.2498	84.5598	99.5997	133.86	96.2063	75.6673	86.5582	97.7864	34.5879	32.7366	35.67	114.856	82.2129	109.907
106375	13.9865	33.5323	19.1822	34.5444	26.5397	40.3559	37.3388	30.3	33.882	50.1648	41.3772	41.0199	29.7366	23.2496
10644	36.1317	29.1586	44.2665	28.787	28.1984	47.0819	23.7611	38.5637	87.058	87.2585	97.3078	139.468	40.2319	27.4768
106451	1318.22	183.699	6300.6	1773.28	265.397	257.269	290.224	301.623	94.1168	42.0395	146.675	691.186	1399.37	1701.45
10650	428.918	438.836	611.616	359.838	431.27	395.152	400.544	336.055	223.292	301.813	252.544	691.186	421.56	657.329
10652	3.49661	26.2427	8.11553	18.7116	19.9047	5.04449	8.48609	11.0182	40.7055	35.4451	37.9529	6.15299	8.74606	2.1136
106531	9.32431	10.2055	10.3289	4.31806	6.63492	11.7705	1.69722	8.26364	5.64701	9.42062	6.84864	12.306	6.99684	8.45439
10657	361.317	836.851	419.056	588.695	298.571	1963.99	2118.13	1524.64	76.9405	38.2713	105.869	506.596	1710.73	122.589
106667	33.8006	37.9061	48.6932	43.1806	28.1984	45.4004	39.036	49.5819	49.8819	54.4041	46.2283	53.3259	38.4826	31.704
106680	5.82769	0	5.9022	0	6.63492	6.72599	0	2.75455	54.3524	26.731	70.7693	2.051	1.74921	2.1136
10676	1441.77	4717.86	1872.47	1784.8	3418.64	2233.03	2513.58	918.642	74.3523	22.9628	101.874	1696.17	3208.05	2935.79
10681	9.32431	10.2055	21.3955	15.8329	13.2698	5.04449	11.8805	9.64092	31.9997	23.1983	28.8214	12.306	6.99684	6.3408
106839	1.16554	8.74757	2.21333	0	0	0	0	1.37727	17.1763	17.1926	15.1241	2.051	0	2.1136
10684	82.7532	55.4013	110.666	40.3018	53.0793	40.3559	32.2472	49.5819	63.7641	49.576	64.206	61.5299	54.2255	46.4992
10691	104.898	49.5696	109.929	31.6657	43.127	55.4894	62.7971	75.7501	23.7645	27.5553	20.5459	22.561	40.2319	48.6128
10694	71.0978	68.5226	167.475	44.6199	51.4206	580.116	140.869	92.2773	38.8232	32.6189	69.0571	20.51	69.9684	40.1584
106950	53.6148	26.2427	26.5599	34.5444	49.7619	30.2669	20.3666	17.9046	39.0585	72.5387	41.9479	45.1219	34.9842	12.6816
10697	44.2904	21.8689	61.9731	25.9083	46.4444	5.04449	5.09166	12.3955	25.1762	26.9665	19.6898	14.357	10.4953	35.9312
106973	4.66215	4.37378	8.85331	4.31806	0	0	8.48609	6.88637	9.41168	14.8375	11.4144	10.255	1.74921	2.1136
106995	18.6486	34.9903	12.5422	8.63611	14.9286	21.8595	6.78888	38.5637	33.1762	29.0862	40.2358	16.408	15.7429	29.5904
107003	6.99323	0	1.47555	0	1.65873	0	1.69722	1.37727	5.64701	5.77013	3.99504	2.051	8.74606	10.568
107007	4.66215	1.45793	1.47555	0	0	1.6815	1.69722	2.75455	4.70584	6.1234	6.56328	6.15299	1.74921	0
107034	32.6351	62.6909	46.4799	57.5741	49.7619	38.6744	27.1555	24.7909	227.763	36.8582	273.66	43.0709	41.9811	48.6128
10704	6.99323	2.91586	1.47555	0	0	0	0	2.75455	15.0587	12.2468	8.5608	2.051	0	4.2272
107161	0	2.91586	2.9511	1.43935	1.65873	0	1.69722	2.75455	14.3528	10.716	10.5583	4.10199	0	2.1136
107173	6.99323	8.74757	11.8044	0	3.31746	5.04449	5.09166	11.0182	11.9999	13.8954	9.13152	2.051	13.9937	2.1136
107185	3.49661	1.45793	0.737775	0	4.97619	0	0	0	3.76467	3.17946	3.42432	0	1.74921	0
10719	11.6554	4.37378	2.9511	2.8787	3.31746	0	1.69722	2.75455	23.0586	24.3758	19.4045	2.051	1.74921	2.1136
10723	44.2904	27.7006	29.511	20.1509	8.29365	33.6299	22.0638	11.0182	27.9997	29.3217	27.6799	30.765	36.7334	50.7264
10724	6.99323	2.91586	6.63998	15.8329	4.97619	6.72599	13.5778	11.0182	1.88234	2.35515	0.57072	2.051	3.49842	12.6816
107245	31.4695	20.411	12.5422	30.2264	14.9286	33.6299	23.7611	9.64092	82.3522	83.2547	73.9082	10.255	13.9937	12.6816
10726	4.66215	14.5793	15.4933	1.43935	9.95237	8.40748	8.48609	2.75455	8.23522	5.65237	6.56328	0	5.24763	4.2272
107288	9.32431	1.45793	2.9511	1.43935	4.97619	16.815	1.69722	2.75455	17.6469	11.7758	16.2655	0	1.74921	4.2272
107325	25.6418	33.5323	19.1822	89.2398	63.0317	53.8079	62.7971	53.7137	26.1174	33.3254	29.6774	75.8869	41.9811	80.3167
107349	2.33108	4.37378	2.9511	2.8787	3.31746	1.6815	3.39444	2.75455	49.4113	33.9142	35.0993	2.051	1.74921	6.3408
107396	0	1.45793	7.37775	2.8787	0	0	1.69722	0	139.999	151.436	93.5981	0	0	0
10740	67.6012	121.008	92.2219	97.8759	147.627	62.2154	86.5582	66.1091	447.996	187.588	406.638	118.958	104.953	103.566
107437	12.8209	10.2055	16.2311	11.5148	6.63492	10.089	10.1833	15.15	37.6467	35.9161	31.1042	6.15299	13.9937	12.6816
107440	1.16554	0	3.68888	0	0	1.6815	6.78888	4.13182	4.47055	5.41685	6.84864	4.10199	0	2.1136
10755	4.66215	11.6634	19.9199	11.5148	0	25.2224	10.1833	11.0182	105.411	106.571	106.439	12.306	8.74606	8.45439
10758	2.33108	5.83171	0.737775	0	4.97619	5.04449	0	2.75455	3.29409	3.41497	3.13896	0	3.49842	8.45439
107627	188.817	52.4854	123.946	35.9838	29.8571	28.5854	16.9722	68.8637	78.5875	83.3725	72.4814	227.661	34.9842	31.704
107631	245.929	107.887	209.528	53.256	66.3492	156.379	125.594	110.182	13.4116	6.47667	19.1191	88.1929	129.442	57.0672
107680	5.82769	11.6634	3.68888	11.5148	8.29365	16.815	22.0638	11.0182	11.5293	14.2487	9.70224	8.20399	8.74606	10.568
107775	3.49661	17.4951	6.63998	7.19676	14.9286	3.36299	10.1833	8.26364	5.41172	5.77013	5.99256	10.255	12.2445	19.0224
10779	13.9865	16.0372	7.37775	18.7116	13.2698	13.452	16.9722	17.9046	5.64701	2.47291	1.71216	18.459	27.9874	27.4768
10784	17.4831	24.7848	14.7555	11.5148	18.246	10.089	8.48609	4.13182	3.29409	7.18322	5.7072	8.20399	5.24763	12.6816
10786	26.8074	13.1214	35.4132	20.1509	38.1508	25.2224	18.6694	19.2818	6.82347	8.59631	7.134	34.867	19.2413	21.136
10789	321.689	287.212	260.435	210.145	142.651	137.883	176.511	140.482	18.1175	13.6599	20.5459	114.856	188.915	92.9983
107909	207.466	99.1391	149.768	250.447	97.865	200.098	86.5582	1165.17	27.2939	21.3141	23.9702	133.315	120.696	101.453
107926	24.4763	17.4951	45.0043	18.7116	11.6111	16.815	15.275	16.5273	29.8821	24.4936	38.809	34.867	29.7366	33.8176
10793	4.66215	8.74757	5.9022	12.9542	9.95237	5.04449	22.0638	20.6591	47.7643	32.6189	53.077	10.255	20.9905	8.45439
107930	1.16554	0	0.737775	0	6.63492	0	0	1.37727	10.5881	8.24304	11.129	2.051	0	0
107937	8.15877	4.37378	14.7555	7.19676	1.65873	5.04449	3.39444	9.64092	6.82347	5.41685	7.134	6.15299	6.99684	6.3408
108027	72.2634	88.9336	70.0887	25.9083	58.0555	50.4449	49.2194	67.4864	15.5293	14.602	16.2655	110.754	54.2255	80.3167
10805	332.178	357.192	549.643	313.779	827.706	459.048	936.865	539.891	83.0581	10.3627	77.6179	738.359	1364.38	1291.41
108091	4.66215	4.37378	8.85331	4.31806	6.63492	0	6.78888	6.88637	3.76467	2.70843	7.99008	16.408	3.49842	4.2272
108125	1233.14	104.971	828.522	8.63611	1.65873	10.089	5.09166	1.37727	25.1762	30.0282	24.2556	4.10199	10.4953	2.1136
108132	2.33108	1.45793	3.68888	0	0	0	1.69722	0	0.470584	0.588789	0.28536	0	0	0
10814	10.4898	2.91586	2.21333	2.8787	8.29365	6.72599	6.78888	2.75455	8.23522	8.83183	7.70472	14.357	3.49842	8.45439
108160	11.6554	8.74757	11.8044	4.31806	8.29365	3.36299	11.8805	15.15	63.0582	62.6471	69.3425	2.051	3.49842	6.3408
10826	2.33108	0	3.68888	5.75741	11.6111	3.36299	0	6.88637	6.35288	9.06734	5.99256	6.15299	6.99684	12.6816
108352	40.7938	45.1958	35.4132	59.0134	33.1746	40.3559	52.6138	104.673	90.5874	90.3202	76.4765	24.612	38.4826	25.3632
108384	12.8209	23.3269	11.0666	18.7116	6.63492	13.452	20.3666	16.5273	27.0586	24.7291	23.3995	49.2239	10.4953	16.9088
10841	22.1452	16.0372	13.28	8.63611	9.95237	3.36299	13.5778	9.64092	40.2349	51.4601	33.9578	26.663	13.9937	14.7952
108417	19.8141	4.37378	19.1822	11.5148	9.95237	23.5409	15.275	5.50909	14.8234	18.6057	18.5484	12.306	19.2413	19.0224
108428	4.66215	8.74757	5.9022	1.43935	4.97619	21.8595	10.1833	16.5273	15.0587	18.7235	12.5558	6.15299	5.24763	2.1136
10846	10.4898	23.3269	16.9688	15.8329	9.95237	11.7705	16.9722	9.64092	5.8823	5.2991	11.4144	4.10199	8.74606	12.6816
10854	12.8209	20.411	22.871	11.5148	11.6111	23.5409	25.4583	15.15	10.8234	12.7178	11.6998	6.15299	22.7397	27.4768
108568	30.304	36.4482	41.3154	33.1051	29.8571	21.8595	28.8527	35.8091	23.7645	28.6151	23.3995	28.714	33.235	21.136
108578	48.9526	52.4854	39.8399	43.1806	48.1031	38.6744	52.6138	37.1864	55.5289	53.1087	48.5112	18.459	48.9779	65.5216
108589	8.15877	16.0372	6.63998	11.5148	19.9047	13.452	15.275	17.9046	24.2351	21.1964	21.402	18.459	6.99684	19.0224
108604	5.82769	8.74757	7.37775	10.0755	6.63492	0	1.69722	2.75455	4.94113	5.2991	3.42432	10.255	8.74606	2.1136
108622	4.66215	5.83171	8.85331	7.19676	4.97619	13.452	1.69722	5.50909	13.4116	14.602	11.129	0	1.74921	6.3408
10863	10.4898	17.4951	11.8044	25.9083	6.63492	21.8595	16.9722	15.15	7.05876	7.06546	10.273	12.306	6.99684	6.3408
10866	5.82769	8.74757	6.63998	2.8787	11.6111	5.04449	8.48609	1.37727	10.3528	13.6599	13.4119	12.306	5.24763	6.3408
10868	13.9865	8.74757	8.11553	7.19676	19.9047	8.40748	13.5778	8.26364	9.17639	7.65425	7.99008	14.357	10.4953	12.6816
10877	11.6554	5.83171	17.7066	8.63611	3.31746	26.9039	5.09166	15.15	25.4115	33.2077	38.2382	12.306	12.2445	12.6816
108835	39.6283	51.0275	68.6131	57.5741	33.1746	43.7189	56.0082	50.9591	89.8815	80.664	73.0522	34.867	55.9748	48.6128
10884	11.6554	2.91586	4.42665	2.8787	1.65873	3.36299	1.69722	6.88637	5.41172	9.06734	11.9851	8.20399	1.74921	2.1136
108911	32.6351	40.822	54.5954	51.8167	41.4682	26.9039	25.4583	63.3546	129.411	65.4733	115.856	49.2239	20.9905	19.0224
108926	2.33108	7.28964	1.47555	1.43935	1.65873	1.6815	1.69722	0	12.9411	11.5403	11.4144	4.10199	3.49842	2.1136
10893	16.3175	2.91586	47.2176	11.5148	8.29365	16.815	8.48609	22.0364	7.52934	6.00564	5.42184	6.15299	1.74921	4.2272
108931	48.9526	26.2427	32.4621	38.8625	54.7381	60.5339	23.7611	15.15	48.9407	57.5835	50.2234	43.0709	27.9874	21.136
108968	73.4289	80.1861	72.302	74.8463	86.2539	21.8595	49.2194	60.6	50.8231	50.6358	48.5112	61.5299	57.724	71.8624
10899	23.3108	8.74757	54.5954	11.5148	16.5873	16.815	16.9722	33.0546	48.2349	41.2152	36.2407	14.357	10.4953	8.45439
108996	122.382	215.773	39.8399	185.676	58.0555	68.9413	78.0721	86.7682	41.882	46.3965	43.3747	61.5299	106.702	44.3856
109000	136.368	59.7751	106.977	48.938	46.4444	75.6673	81.4665	67.4864	103.764	92.2043	131.266	43.0709	75.2161	59.1808
10903	26.8074	49.5696	32.4621	33.1051	46.4444	23.5409	44.1277	63.3546	35.9997	39.3311	29.3921	45.1219	34.9842	48.6128
109050	1.16554	8.74757	1.47555	1.43935	3.31746	0	0	1.37727	12.9411	13.5421	13.1266	0	3.49842	2.1136
109056	2.33108	0	0.737775	2.8787	0	0	0	0	37.882	32.1479	33.9578	0	1.74921	0
10906	36.1317	36.4482	35.4132	28.787	21.5635	28.5854	45.8249	23.4137	33.882	43.0993	23.1142	36.918	27.9874	44.3856
10911	8.15877	10.2055	7.37775	1.43935	9.95237	13.452	5.09166	12.3955	5.17642	4.59255	2.8536	22.561	5.24763	16.9088
10913	3.49661	7.28964	14.7555	10.0755	14.9286	18.4965	8.48609	1.37727	25.4115	21.6674	17.6923	6.15299	3.49842	6.3408
109141	2.33108	7.28964	4.42665	1.43935	0	5.04449	0	0	22.1174	16.4861	19.6898	10.255	6.99684	2.1136
109185	47.7871	49.5696	39.8399	37.4231	46.4444	67.2599	45.8249	33.0546	17.1763	26.6132	19.6898	38.969	50.7271	29.5904
10926	12.8209	14.5793	1.47555	1.43935	14.9286	8.40748	10.1833	5.50909	20.7057	17.1926	21.1166	6.15299	12.2445	8.45439
109276	3.49661	7.28964	2.9511	2.8787	13.2698	8.40748	23.7611	16.5273	1.17646	2.00188	1.71216	8.20399	22.7397	10.568
109279	3.49661	32.0744	2.21333	5.75741	9.95237	10.089	45.8249	13.7727	12.7058	9.06734	4.56576	8.20399	29.7366	8.45439
10929	10.4898	5.83171	26.5599	11.5148	18.246	20.178	20.3666	12.3955	23.0586	29.3217	29.1067	14.357	6.99684	4.2272
10934	47.7871	59.7751	37.6266	64.7708	53.0793	65.5784	49.2194	37.1864	59.5289	54.2863	52.2209	61.5299	89.2098	71.8624
109365	27.9729	11.6634	28.7732	20.1509	36.492	18.4965	13.5778	19.2818	10.5881	11.5403	11.9851	63.5809	12.2445	19.0224
10939	182.989	246.39	157.146	174.162	147.627	223.639	242.702	225.873	38.1173	28.8506	41.0918	114.856	178.42	69.7488
10941	343.834	389.267	2084.22	385.746	421.317	8488.19	1588.6	856.664	31.2938	24.2581	39.665	233.814	337.598	359.312
109411	9.32431	16.0372	22.871	7.19676	11.6111	15.1335	16.9722	19.2818	12.2352	11.187	8.84616	16.408	26.2382	10.568
10951	5.82769	24.7848	11.8044	2.8787	9.95237	8.40748	5.09166	13.7727	3.29409	1.64861	2.56824	8.20399	5.24763	12.6816
109601	33.8006	56.8592	67.8753	94.9972	79.619	50.4449	83.1637	129.464	61.1759	53.2265	62.7792	67.6829	73.4669	73.976
109612	10.4898	37.9061	10.3289	37.4231	21.5635	50.4449	122.2	56.4682	6.58818	8.24304	4.56576	12.306	174.921	42.272
109651	8.15877	8.74757	12.5422	8.63611	3.31746	10.089	15.275	11.0182	4.94113	5.18134	3.42432	4.10199	0	2.1136
109680	0	1.45793	5.16443	7.19676	4.97619	5.04449	10.1833	1.37727	5.8823	5.41685	3.99504	0	3.49842	4.2272
10981	10.4898	1.45793	2.21333	1.43935	1.65873	3.36299	5.09166	11.0182	3.99996	4.12152	4.2804	0	3.49842	0
109810	31.4695	14.5793	25.8221	27.3477	18.246	25.2224	18.6694	37.1864	70.117	68.064	63.0646	22.561	20.9905	25.3632
109941	40.7938	65.6068	22.1333	27.3477	87.9126	104.253	54.311	41.3182	16.2351	9.30286	19.6898	28.714	17.4921	27.4768
109950	306.537	173.493	341.59	355.52	285.301	709.591	429.396	437.973	59.7642	35.7983	45.943	299.446	262.382	217.701
110035	19.8141	14.5793	36.151	12.9542	31.5159	18.4965	28.8527	30.3	58.823	52.1667	48.7966	22.561	13.9937	42.272
110090	12.8209	0	9.59108	12.9542	13.2698	3.36299	10.1833	22.0364	19.2939	26.3777	25.1117	24.612	13.9937	12.6816
110113	64.1046	58.3171	95.9108	79.1643	59.7142	58.8524	49.2194	48.2046	81.8816	76.307	88.1762	79.9889	61.2224	88.7711
110173	177.162	99.1391	45.0043	66.2102	66.3492	77.3488	76.3749	77.1273	54.5877	48.0451	75.6204	53.3259	68.2192	73.976
110219	1029.17	1172.17	1011.49	1384.66	1287.17	2619.77	1751.53	1968.12	149.175	71.5967	145.534	1437.75	998.8	625.625
11023	22.1452	17.4951	31.7243	8.63611	8.29365	31.9484	13.5778	19.2818	145.881	83.4902	152.382	4.10199	27.9874	33.8176
110374	2.33108	8.74757	9.59108	11.5148	4.97619	0	5.09166	8.26364	28.9409	32.2656	28.2506	0	1.74921	14.7952
11044	188.817	259.511	238.301	237.493	275.349	607.02	264.766	187.309	103.293	89.9669	69.3425	223.559	262.382	344.517
110466	152.685	125.382	94.4353	135.299	162.555	110.979	161.236	201.082	83.9992	95.1482	78.1886	174.335	232.645	120.475
110493	1.16554	0	0	0	1.65873	0	1.69722	0	5.8823	12.0113	8.27544	0	0	0
110496	6.99323	4.37378	2.21333	0	3.31746	3.36299	0	2.75455	22.588	18.7235	24.8263	18.459	0	0
110506	0	5.83171	0	0	4.97619	1.6815	3.39444	0	6.82347	5.65237	5.42184	4.10199	0	0
110508	69.9323	43.7378	57.5465	135.299	96.2063	134.52	30.5499	126.709	29.1762	19.5478	26.5385	127.162	59.4732	50.7264
110591	2.33108	0	1.47555	0	0	0	3.39444	0	1.64704	2.11964	0.85608	2.051	0	4.2272
110642	1.16554	1.45793	1.47555	0	1.65873	0	0	0	3.99996	2.82618	3.42432	0	0	2.1136
110689	20.9797	16.0372	7.37775	10.0755	23.2222	6.72599	11.8805	1.37727	6.58818	7.65425	6.84864	0	15.7429	4.2272
11071	41.9594	11.6634	25.0844	5.75741	11.6111	8.40748	18.6694	4.13182	51.5289	42.275	54.5038	14.357	13.9937	25.3632
110748	24.4763	59.7751	21.3955	138.178	72.9841	33.6299	122.2	115.691	13.8822	12.6001	12.2705	133.315	48.9779	48.6128
11082	1.16554	2.91586	2.9511	4.31806	1.65873	0	8.48609	0	67.5288	73.4808	66.2035	0	0	2.1136
110833	5.82769	5.83171	5.16443	20.1509	8.29365	3.36299	3.39444	6.88637	5.17642	3.29722	6.27792	8.20399	0	0
110848	115.388	74.3543	109.191	71.9676	58.0555	23.5409	84.8609	68.8637	76.4699	110.103	76.4765	69.7339	92.7082	63.408
110879	23.3108	7.28964	20.6577	14.3935	13.2698	5.04449	1.69722	17.9046	20.4704	21.4319	20.8313	8.20399	10.4953	12.6816
110912	11.6554	1.45793	3.68888	1.43935	8.29365	11.7705	1.69722	8.26364	17.6469	26.3777	16.8362	14.357	0	6.3408
110917	4.66215	4.37378	8.85331	1.43935	1.65873	0	1.69722	4.13182	12.2352	5.41685	13.6973	4.10199	1.74921	8.45439
11092	12.8209	5.83171	2.21333	7.19676	1.65873	0	3.39444	4.13182	4.47055	4.47479	1.71216	4.10199	6.99684	2.1136
11093	47.7871	13.1214	22.871	23.0296	24.8809	18.4965	13.5778	6.88637	21.1763	17.7814	22.8288	16.408	22.7397	38.0448
110970	40.7938	33.5323	43.5288	10.0755	16.5873	15.1335	37.3388	9.64092	6.11759	4.23928	4.56576	18.459	24.489	29.5904
111045	3.49661	5.83171	9.59108	7.19676	6.63492	3.36299	11.8805	4.13182	7.76463	8.24304	8.84616	4.10199	6.99684	2.1136
111047	43.1249	107.887	59.022	70.5282	46.4444	18.4965	39.036	35.8091	90.3521	88.5538	71.34	36.918	47.2287	61.2944
11108	17.4831	18.9531	28.0355	27.3477	16.5873	30.2669	32.2472	24.7909	52.2348	31.9123	66.4889	6.15299	8.74606	8.45439
111084	47.7871	93.3074	58.2843	109.391	127.722	163.105	81.4665	60.6	57.6465	64.2957	64.4914	135.366	64.7208	59.1808
11109	15.152	13.1214	19.9199	17.2722	13.2698	13.452	30.5499	13.7727	34.1173	34.503	38.5236	6.15299	15.7429	14.7952
11110	8.15877	1.45793	5.9022	4.31806	6.63492	8.40748	1.69722	4.13182	16.7057	20.3721	19.1191	2.051	0	4.2272
111133	34.9661	27.7006	30.2488	89.2398	71.3253	26.9039	47.5221	39.9409	26.3527	24.1403	26.5385	28.714	40.2319	50.7264
111166	632.887	702.721	851.393	1060.8	587.19	813.844	706.043	661.091	29.6468	10.0094	41.3772	724.002	690.938	729.192
11118	39.6283	36.4482	39.8399	63.3315	41.4682	119.386	25.4583	52.3364	27.2939	44.2769	31.9603	47.1729	55.9748	40.1584
111181	2.33108	1.45793	0	8.63611	3.31746	1.6815	6.78888	1.37727	0.470584	1.05982	1.14144	6.15299	5.24763	6.3408
111252	5.82769	21.8689	4.42665	10.0755	11.6111	15.1335	5.09166	1.37727	12.2352	13.4244	11.129	16.408	24.489	16.9088
111343	51.2837	78.7281	56.0709	69.0889	76.3015	82.3933	57.7054	81.2591	43.0584	53.3442	100.447	71.7849	76.9653	61.2944
11142	17.4831	7.28964	18.4444	5.75741	13.2698	5.04449	8.48609	6.88637	12.4705	13.7777	7.41936	8.20399	6.99684	21.136
11146	1.16554	0	1.47555	0	0	0	0	1.37727	15.294	15.6618	22.2581	2.051	0	0
11148	36.1317	158.914	69.3509	263.401	195.73	95.8453	152.75	280.964	70.117	69.1238	59.9256	219.457	134.689	192.337
111482	60.608	71.4385	50.9065	67.6495	56.3968	85.7563	93.347	93.6546	23.9998	25.9067	24.541	63.5809	68.2192	67.6352
111573	5.82769	7.28964	0.737775	8.63611	6.63492	8.40748	3.39444	8.26364	8.47051	14.1309	11.4144	2.051	6.99684	6.3408
111578	11.6554	8.74757	6.63998	10.0755	14.9286	13.452	8.48609	23.4137	11.0587	12.6001	13.4119	10.255	5.24763	21.136
11159	18.6486	29.1586	19.9199	35.9838	43.127	70.6228	30.5499	19.2818	12.7058	23.4338	17.407	28.714	43.7303	8.45439
111650	364.813	449.042	248.63	385.746	335.063	272.402	364.902	436.596	79.764	91.38	91.0298	162.029	365.585	291.677
11166	16.3175	30.6165	18.4444	18.7116	18.246	18.4965	27.1555	33.0546	90.8227	47.6919	92.742	12.306	20.9905	16.9088
111679	44.2904	49.5696	42.791	64.7708	53.0793	25.2224	49.2194	30.3	45.4113	42.1573	48.7966	20.51	45.4795	59.1808
111727	8.15877	13.1214	4.42665	4.31806	11.6111	6.72599	8.48609	9.64092	19.5292	19.43	15.9802	24.612	5.24763	4.2272
111864	116.554	135.587	120.995	174.162	142.651	171.513	127.291	137.727	18.8234	11.8935	19.6898	194.845	111.95	99.3391
111871	76.9255	8.74757	25.0844	24.469	26.5397	16.815	18.6694	33.0546	69.1758	19.0767	40.8065	34.867	17.4921	19.0224
111918	290.219	316.37	268.55	417.412	305.206	502.767	442.974	469.65	227.292	213.495	201.75	354.823	274.626	300.131
111919	92.0775	252.222	115.831	286.431	252.127	348.07	259.675	312.641	51.5289	44.0414	51.0794	180.488	131.191	162.747
11194	13.9865	20.411	18.4444	23.0296	24.8809	6.72599	39.036	15.15	23.2939	32.9722	21.402	18.459	19.2413	21.136
111954	10.4898	13.1214	25.8221	15.8329	3.31746	10.089	6.78888	17.9046	43.7643	46.9853	42.804	4.10199	13.9937	21.136
111994	11.6554	18.9531	26.5599	17.2722	16.5873	10.089	25.4583	16.5273	35.7644	29.0862	22.8288	12.306	19.2413	19.0224
11204	3.49661	23.3269	26.5599	2.8787	24.8809	16.815	15.275	9.64092	3.52938	4.47479	0.85608	6.15299	10.4953	80.3167
112063	80.4221	381.977	116.569	267.719	464.444	220.276	310.591	356.714	123.764	119.289	117.568	406.097	257.134	498.809
112112	50.1181	84.5598	39.8399	61.8921	81.2777	68.9413	49.2194	53.7137	17.4116	17.6637	17.9777	69.7339	75.2161	92.9983
112122	30.304	21.8689	22.871	18.7116	34.8333	26.9039	40.7333	17.9046	50.8231	52.0489	59.9256	32.816	33.235	16.9088
112174	11.6554	14.5793	19.9199	10.0755	6.63492	8.40748	10.1833	6.88637	17.8822	21.4319	23.6849	8.20399	10.4953	12.6816
11218	15.152	14.5793	22.871	24.469	24.8809	25.2224	11.8805	30.3	59.7642	37.3292	52.5062	18.459	47.2287	126.816
11219	8.15877	11.6634	6.63998	1.43935	3.31746	11.7705	13.5778	8.26364	23.7645	21.1964	21.402	2.051	8.74606	0
112191	555.962	433.005	408.728	359.838	333.405	232.046	347.93	234.137	36.7055	31.3235	50.5087	235.865	439.052	488.241
112197	96.7397	30.6165	52.3821	35.9838	26.5397	45.4004	47.5221	33.0546	91.2933	100.801	86.4641	47.1729	38.4826	54.9536
11222	1.16554	2.91586	2.21333	2.8787	0	0	3.39444	1.37727	23.0586	26.6132	30.5335	2.051	6.99684	0
112221	76.9255	65.6068	117.306	92.1185	97.865	102.571	108.622	110.182	196.233	44.7479	190.906	69.7339	132.94	126.816
112242	27.9729	51.0275	19.1822	20.1509	19.9047	8.40748	28.8527	23.4137	46.1172	44.3947	51.6502	20.51	13.9937	31.704
11225	9.32431	4.37378	2.21333	5.75741	1.65873	8.40748	0	1.37727	3.76467	3.886	2.56824	8.20399	5.24763	2.1136
112263	99.0707	75.8123	56.8087	64.7708	54.7381	60.5339	71.2832	45.45	75.2934	72.0677	73.0522	59.4789	47.2287	69.7488
112285	51.2837	27.7006	49.431	23.0296	14.9286	35.3114	33.9444	30.3	24.4704	24.8469	15.6948	30.765	22.7397	25.3632
112311	53.6148	142.877	42.0532	82.0431	46.4444	65.5784	45.8249	33.0546	70.3523	57.7013	61.3524	71.7849	24.489	69.7488
11236	477.871	294.502	447.83	1200.42	296.912	1293.07	814.665	1185.83	119.058	50.5181	105.298	564.024	825.628	667.897
112367	75.76	49.5696	75.2531	67.6495	64.6904	36.9929	67.8888	55.0909	157.175	162.27	158.089	55.3769	80.4637	52.84
112369	4.66215	5.83171	7.37775	5.75741	8.29365	3.36299	5.09166	4.13182	38.3526	22.2562	33.1018	2.051	1.74921	6.3408
112388	87.4154	323.66	120.257	456.275	393.119	258.95	300.408	398.032	28.7056	24.0226	31.3896	342.517	337.598	240.95
112530	146.858	166.204	115.093	168.404	268.714	104.253	200.272	199.705	34.1173	32.8544	40.5211	186.641	199.41	160.633
11254	65.2701	49.5696	51.6443	50.3773	41.4682	43.7189	30.5499	28.9227	106.352	111.634	108.151	63.5809	43.7303	52.84
112555	885.809	288.67	247.893	607.406	265.397	622.154	361.508	560.55	107.293	80.4285	111.29	227.661	437.303	205.019
112578	5.82769	10.2055	9.59108	10.0755	11.6111	6.72599	8.48609	22.0364	12.4705	10.5982	13.1266	12.306	19.2413	14.7952
11265	47.7871	34.9903	37.6266	44.6199	28.1984	26.9039	39.036	35.8091	63.5288	25.5534	50.5087	20.51	45.4795	59.1808
112664	177.162	166.204	81.1553	179.919	210.659	116.023	106.925	147.368	49.4113	39.9199	50.2234	194.845	139.937	175.429
112703	66.4357	151.625	53.1198	123.784	154.262	265.676	169.722	174.914	13.6469	10.8337	14.8387	63.5809	141.686	116.248
112707	48.9526	37.9061	39.8399	27.3477	24.8809	36.9929	37.3388	27.5455	193.175	141.191	203.176	77.9379	41.9811	46.4992
112785	55.9458	30.6165	53.8576	30.2264	26.5397	164.787	50.9166	42.6955	64.7053	51.6956	69.0571	45.1219	43.7303	52.84
112798	12.8209	11.6634	7.37775	17.2722	16.5873	16.815	18.6694	12.3955	12.4705	15.3085	14.8387	16.408	15.7429	10.568
11280	18.6486	5.83171	8.85331	4.31806	6.63492	0	8.48609	4.13182	11.5293	11.3047	19.1191	18.459	5.24763	10.568
112804	25.6418	24.7848	75.9909	11.5148	21.5635	1.6815	6.78888	6.88637	26.588	29.4394	29.3921	4.10199	5.24763	19.0224
112825	29.1385	37.9061	46.4799	148.253	288.619	28.5854	25.4583	11.0182	14.3528	15.4263	9.13152	233.814	64.7208	90.8847
11284	39.6283	74.3543	31.7243	73.4069	33.1746	166.468	152.75	111.559	16.4704	18.488	19.6898	61.5299	106.702	29.5904
112854	1.16554	1.45793	0	0	3.31746	3.36299	0	0	3.99996	3.65049	12.2705	2.051	0	0
112864	17.4831	16.0372	21.3955	12.9542	13.2698	8.40748	6.78888	6.88637	7.29405	7.30098	9.41688	16.408	8.74606	12.6816
112911	134.037	467.995	194.035	316.657	424.635	415.33	538.018	531.628	62.5877	49.6938	78.474	592.738	264.131	750.328
11297	41.9594	40.822	76.7287	25.9083	28.1984	28.5854	37.3388	38.5637	39.0585	38.1535	38.5236	28.714	45.4795	31.704
11301	16.3175	5.83171	8.85331	5.75741	6.63492	3.36299	0	1.37727	11.5293	12.4823	9.9876	8.20399	3.49842	0
113022	54.7803	43.7378	93.6975	37.4231	59.7142	31.9484	81.4665	55.0909	57.1759	50.8713	61.3524	69.7339	50.7271	50.7264
113084	179.493	56.8592	171.164	155.45	102.841	95.8453	89.9526	46.8273	37.4114	48.1629	44.5162	77.9379	62.9716	35.9312
113089	92.0775	158.914	728.922	105.073	150.944	2179.22	582.146	169.405	12.4705	13.1889	18.8338	61.5299	145.185	120.475
11314	41.9594	18.9531	28.0355	25.9083	23.2222	18.4965	25.4583	24.7909	68.47	71.7144	53.077	34.867	19.2413	23.2496
113178	191.148	295.959	256.746	535.439	381.508	401.878	325.866	539.891	26.1174	17.5459	39.3797	354.823	393.573	308.585
11326	17.4831	17.4951	12.5422	12.9542	13.2698	20.178	10.1833	28.9227	5.17642	9.42062	6.56328	18.459	20.9905	16.9088
113307	33.8006	16.0372	38.3643	15.8329	18.246	25.2224	18.6694	13.7727	648.465	1241.05	487.11	16.408	24.489	10.568
113315	52.4492	51.0275	47.2176	37.4231	33.1746	26.9039	11.8805	34.4318	10.3528	12.6001	9.13152	38.969	34.9842	35.9312
11332	5.82769	21.8689	11.0666	24.469	13.2698	5.04449	6.78888	8.26364	14.3528	15.3085	18.263	24.612	15.7429	12.6816
113322	47.7871	26.2427	25.8221	53.256	36.492	79.0303	32.2472	59.2228	14.8234	12.3646	7.70472	41.0199	38.4826	27.4768
11333	48.9526	43.7378	42.791	27.3477	51.4206	36.9929	35.6416	37.1864	33.4115	36.3871	35.0993	36.918	38.4826	31.704
113338	47.7871	14.5793	53.1198	17.2722	49.7619	20.178	30.5499	27.5455	14.8234	17.0749	15.9802	32.816	48.9779	19.0224
11334	10.4898	5.83171	10.3289	11.5148	4.97619	15.1335	5.09166	4.13182	45.6466	47.3386	43.6601	6.15299	12.2445	8.45439
113340	26.8074	5.83171	11.8044	12.9542	23.2222	10.089	20.3666	38.5637	60.47	58.4078	64.206	20.51	38.4826	14.7952
113357	0	0	0	0	1.65873	1.6815	1.69722	0	8.47051	7.30098	13.1266	0	0	8.45439
11336	12.8209	14.5793	19.1822	34.5444	8.29365	1.6815	10.1833	15.15	29.4115	20.0188	32.531	22.561	3.49842	12.6816
11339	18.6486	11.6634	46.4799	18.7116	9.95237	5.04449	6.78888	11.0182	102.352	76.1892	112.432	12.306	6.99684	16.9088
11344	5.82769	7.28964	8.11553	2.8787	4.97619	0	1.69722	1.37727	67.2935	49.6938	55.9306	2.051	5.24763	8.45439
11347	4.66215	14.5793	3.68888	4.31806	4.97619	3.36299	18.6694	4.13182	3.99996	3.41497	3.13896	6.15299	5.24763	0
113516	5.82769	23.3269	7.37775	14.3935	28.1984	10.089	18.6694	23.4137	14.3528	20.6076	19.4045	8.20399	13.9937	10.568
113539	41.9594	29.1586	41.3154	47.4986	46.4444	48.7634	74.6776	59.2228	56.4701	59.3499	64.206	16.408	33.235	54.9536
113565	166.672	113.718	221.333	172.722	97.865	179.92	67.8888	145.991	54.3524	50.5181	44.8015	170.233	139.937	160.633
11358	208.631	160.372	127.635	276.356	170.849	221.958	247.794	170.782	199.763	182.76	149.529	118.958	216.902	240.95
113604	16.3175	13.1214	13.28	7.19676	8.29365	8.40748	8.48609	19.2818	12.2352	13.1889	9.70224	14.357	19.2413	14.7952
11361	5.82769	18.9531	18.4444	34.5444	19.9047	8.40748	18.6694	26.1682	73.1758	65.4733	60.7817	10.255	8.74606	23.2496
11364	59.4424	51.0275	45.0043	53.256	51.4206	72.3043	54.311	81.2591	14.3528	11.187	20.5459	61.5299	57.724	35.9312
11370	10.4898	23.3269	11.0666	14.3935	8.29365	26.9039	8.48609	16.5273	9.64697	12.8356	17.407	6.15299	33.235	29.5904
113704	48.9526	43.7378	43.5288	31.6657	44.7857	23.5409	54.311	52.3364	18.5881	23.9048	21.9727	32.816	52.4763	48.6128
113726	59.4424	71.4385	77.4664	184.237	96.2063	116.023	118.805	108.805	10.8234	11.187	29.3921	116.907	99.705	80.3167
113750	6.99323	13.1214	6.63998	18.7116	16.5873	11.7705	11.8805	23.4137	9.17639	13.5421	12.8412	10.255	15.7429	33.8176
113775	17.4831	14.5793	22.871	8.63611	1.65873	5.04449	22.0638	8.26364	34.8232	33.3254	30.8189	16.408	5.24763	35.9312
113799	15.152	14.5793	14.0177	41.7412	14.9286	8.40748	20.3666	9.64092	8.94109	6.71219	15.6948	10.255	8.74606	4.2272
113816	15.152	5.83171	14.0177	8.63611	9.95237	6.72599	15.275	15.15	19.2939	24.6114	33.1018	10.255	6.99684	10.568
113818	12.8209	7.28964	10.3289	7.19676	1.65873	1.6815	1.69722	0	22.8233	20.4898	24.8263	8.20399	6.99684	10.568
11386	12.8209	34.9903	28.7732	20.1509	21.5635	10.089	23.7611	19.2818	118.117	90.2024	121.278	14.357	29.7366	50.7264
113864	25.6418	45.1958	21.3955	46.0593	59.7142	20.178	22.0638	42.6955	59.2936	80.0752	107.295	43.0709	31.4858	46.4992
113949	46.6215	21.8689	33.9377	25.9083	41.4682	23.5409	45.8249	20.6591	17.6469	19.7833	14.268	53.3259	19.2413	21.136
113957	11176.3	3255.55	6529.31	5945.96	4448.71	8449.52	4684.32	6290.01	225.174	128.591	228.288	6458.59	3939.22	4660.49
113962	26.8074	26.2427	28.0355	31.6657	26.5397	33.6299	32.2472	13.7727	40.7055	51.4601	44.2308	24.612	36.7334	35.9312
11397	22.1452	20.411	14.0177	17.2722	11.6111	10.089	10.1833	1.37727	38.3526	44.3947	30.2482	4.10199	5.24763	4.2272
11398	30.304	36.4482	5.9022	18.7116	16.5873	18.4965	8.48609	17.9046	15.294	15.544	15.1241	16.408	26.2382	31.704
11399	3.49661	7.28964	2.9511	5.75741	9.95237	8.40748	3.39444	2.75455	20.2351	20.9609	11.4144	0	1.74921	4.2272
114034	1.16554	4.37378	4.42665	4.31806	1.65873	1.6815	1.69722	5.50909	14.8234	9.77389	15.1241	4.10199	3.49842	0
114067	0	0	2.21333	4.31806	3.31746	6.72599	0	1.37727	2.58821	1.88412	3.99504	4.10199	1.74921	0
114082	68.7667	34.9903	36.8888	43.1806	31.5159	20.178	22.0638	12.3955	48.9407	55.8172	43.6601	8.20399	38.4826	42.272
11410	1.16554	1.45793	0.737775	0	0	0	3.39444	0	3.99996	3.41497	3.70968	0	0	0
114104	30.304	26.2427	15.4933	12.9542	14.9286	5.04449	11.8805	13.7727	5.64701	3.41497	8.5608	10.255	15.7429	31.704
114132	6.99323	1.45793	13.28	4.31806	3.31746	42.0374	10.1833	1.37727	10.5881	8.00752	7.70472	0	6.99684	12.6816
114140	12.8209	17.4951	9.59108	20.1509	13.2698	15.1335	15.275	34.4318	14.1175	11.7758	15.9802	18.459	19.2413	14.7952
114200	196.976	218.689	313.555	273.477	252.127	289.217	171.419	231.382	64.2347	61.5873	58.7842	330.211	218.651	164.861
11422	12.8209	32.0744	12.5422	46.0593	39.8095	53.8079	25.4583	27.5455	5.64701	4.82807	4.85112	57.4279	33.235	52.84
114234	10.4898	13.1214	10.3289	28.787	9.95237	5.04449	20.3666	4.13182	2.35292	1.29533	1.71216	22.561	10.4953	8.45439
114272	24.4763	13.1214	11.8044	20.1509	34.8333	8.40748	20.3666	9.64092	24.2351	22.374	23.6849	26.663	26.2382	14.7952
114286	30.304	26.2427	32.4621	37.4231	28.1984	23.5409	13.5778	37.1864	35.5291	28.0263	26.5385	36.918	17.4921	44.3856
114295	13.9865	11.6634	19.1822	30.2264	24.8809	13.452	13.5778	11.0182	58.3524	57.4658	52.7916	16.408	6.99684	21.136
11438	4.66215	0	8.11553	2.8787	8.29365	3.36299	0	6.88637	79.9993	33.0899	76.7618	0	1.74921	2.1136
114382	11.6554	14.5793	8.11553	7.19676	3.31746	10.089	3.39444	16.5273	26.3527	21.5497	26.5385	4.10199	3.49842	2.1136
11440	55.9458	29.1586	50.1687	37.4231	29.8571	28.5854	18.6694	49.5819	49.176	54.6396	43.9454	30.765	38.4826	59.1808
11441	6.99323	23.3269	3.68888	0	6.63492	8.40748	10.1833	9.64092	8.7058	8.3608	7.134	8.20399	0	4.2272
114485	26.8074	18.9531	20.6577	31.6657	31.5159	16.815	30.5499	26.1682	35.2938	37.2114	42.2333	45.1219	24.489	14.7952
114540	11.6554	27.7006	10.3289	1.43935	29.8571	31.9484	25.4583	9.64092	22.8233	43.0993	22.2581	16.408	29.7366	16.9088
11455	30.304	46.6537	42.0532	34.5444	13.2698	28.5854	33.9444	26.1682	58.3524	58.9966	49.938	22.561	36.7334	42.272
11459	6.99323	13.1214	7.37775	10.0755	4.97619	6.72599	0	61.9773	11.7646	15.544	13.1266	2.051	8.74606	14.7952
11460	22.1452	8.74757	6.63998	11.5148	13.2698	18.4965	10.1833	12.3955	5.8823	7.06546	4.56576	10.255	12.2445	8.45439
11461	3.49661	1.45793	2.21333	0	0	0	6.78888	1.37727	3.99996	6.9477	9.41688	0	1.74921	2.1136
11470	12.8209	18.9531	13.28	11.5148	11.6111	5.04449	10.1833	16.5273	86.5874	86.6697	85.608	26.663	20.9905	4.2272
11471	0	5.83171	4.42665	0	1.65873	0	1.69722	1.37727	6.11759	7.41874	4.56576	0	5.24763	0
114735	62.9391	56.8592	54.5954	77.725	56.3968	45.4004	69.586	30.3	35.5291	31.6768	27.3946	53.3259	69.9684	42.272
11475	31.4695	7.28964	33.9377	11.5148	16.5873	8.40748	1.69722	16.5273	11.9999	20.6076	13.9826	20.51	12.2445	16.9088
11476	11.6554	10.2055	14.0177	1.43935	28.1984	10.089	3.39444	9.64092	15.0587	7.88977	14.268	8.20399	15.7429	4.2272
114780	4.66215	7.28964	2.9511	2.8787	11.6111	13.452	10.1833	4.13182	16.941	18.959	13.9826	4.10199	12.2445	8.45439
114785	74.5944	90.3916	39.8399	53.256	72.9841	36.9929	59.4027	49.5819	239.998	230.687	204.032	69.7339	80.4637	59.1808
11480	9.32431	1.45793	2.9511	2.8787	3.31746	1.6815	1.69722	4.13182	11.294	6.82995	11.129	0	5.24763	2.1136
114815	4.66215	29.1586	28.7732	23.0296	13.2698	42.0374	10.1833	22.0364	21.6469	21.3141	25.397	12.306	10.4953	10.568
11487	10.4898	24.7848	6.63998	18.7116	16.5873	11.7705	15.275	19.2818	17.4116	18.3702	18.8338	8.20399	8.74606	12.6816
114879	113.057	78.7281	194.035	113.709	369.897	45.4004	61.0999	75.7501	16.941	2.82618	22.8288	129.213	167.924	38.0448
114884	43.1249	24.7848	61.2354	30.2264	28.1984	80.7118	42.4305	39.9409	386.349	284.149	395.794	12.306	34.9842	25.3632
114981	86.2498	30.6165	59.022	25.9083	24.8809	57.1709	52.6138	45.45	82.5875	67.3574	81.3276	61.5299	15.7429	38.0448
11500	10.4898	20.411	16.9688	8.63611	13.2698	10.089	18.6694	8.26364	10.5881	11.8935	12.8412	16.408	26.2382	6.3408
115000	59.4424	43.7378	59.022	48.938	96.2063	33.6299	54.311	48.2046	44.4702	40.8619	44.8015	43.0709	73.4669	57.0672
115025	29.1385	56.8592	42.791	54.6954	94.5476	73.9858	67.8888	59.2228	4.70584	3.76825	5.99256	65.6319	64.7208	82.4303
115043	205.135	438.836	173.377	522.485	419.658	711.273	475.221	614.264	55.2936	35.3273	66.2035	401.996	360.337	274.768
115059	25.6418	33.5323	35.4132	21.5903	29.8571	45.4004	28.8527	46.8273	50.5878	56.877	55.3598	26.663	26.2382	14.7952
11507	6.99323	5.83171	11.8044	10.0755	1.65873	5.04449	6.78888	22.0364	87.058	35.7983	82.1837	2.051	5.24763	8.45439
115128	75.76	67.0647	50.9065	77.725	79.619	36.9929	83.1637	78.5046	10.8234	14.9552	10.273	71.7849	78.7145	95.1119
11523	10.4898	4.37378	15.4933	10.0755	33.1746	8.40748	6.78888	1.37727	131.528	49.9293	107.295	14.357	1.74921	12.6816
11525	33.8006	21.8689	62.7109	47.4986	8.29365	42.0374	23.7611	19.2818	2.58821	1.76637	3.99504	10.255	27.9874	12.6816
115260	9.32431	11.6634	16.9688	5.75741	23.2222	6.72599	1.69722	9.64092	6.82347	3.41497	5.13648	6.15299	6.99684	4.2272
115271	72.2634	78.7281	105.502	83.4824	61.373	72.3043	91.6498	74.3728	77.4111	114.343	78.7594	59.4789	31.4858	65.5216
115295	5.82769	7.28964	4.42665	7.19676	4.97619	20.178	1.69722	35.8091	6.58818	10.0094	13.9826	10.255	1.74921	14.7952
11530	12.8209	10.2055	8.11553	2.8787	1.65873	18.4965	10.1833	11.0182	73.1758	33.4432	35.9554	12.306	5.24763	0
11531	5.82769	1.45793	2.21333	5.75741	8.29365	10.089	5.09166	0	17.8822	18.7235	18.5484	2.051	1.74921	2.1136
11532	9.32431	2.91586	13.28	5.75741	1.65873	0	11.8805	6.88637	4.94113	7.41874	7.99008	2.051	1.74921	0
11533	2.33108	1.45793	1.47555	0	1.65873	0	0	0	9.64697	14.8375	12.5558	0	1.74921	2.1136
11535	8.15877	1.45793	5.9022	0	3.31746	6.72599	0	0	12.9411	17.1926	15.1241	4.10199	5.24763	2.1136
11536	4.66215	1.45793	0.737775	0	0	11.7705	0	1.37727	7.52934	7.18322	3.42432	2.051	1.74921	2.1136
115392	15.152	14.5793	16.9688	8.63611	8.29365	3.36299	15.275	15.15	10.8234	11.8935	9.41688	16.408	1.74921	6.3408
115429	5.82769	1.45793	4.42665	5.75741	1.65873	0	5.09166	2.75455	7.29405	7.65425	9.9876	4.10199	3.49842	10.568
11544	5.82769	1.45793	8.11553	8.63611	9.95237	1.6815	1.69722	4.13182	80.7051	18.3702	96.737	8.20399	3.49842	4.2272
11546	2.33108	2.91586	2.9511	2.8787	11.6111	0	3.39444	0	29.1762	33.2077	28.2506	0	1.74921	0
115479	18.6486	16.0372	16.9688	11.5148	6.63492	55.4894	35.6416	37.1864	42.8231	46.2788	57.9281	24.612	8.74606	6.3408
115490	6.99323	7.28964	18.4444	4.31806	19.9047	5.04449	5.09166	8.26364	9.41168	12.9533	7.134	0	12.2445	19.0224
115540	16.3175	8.74757	12.5422	20.1509	69.6666	6.72599	15.275	24.7909	48.9407	49.2227	61.3524	22.561	59.4732	10.568
115555	15.152	7.28964	11.8044	8.63611	18.246	16.815	15.275	23.4137	33.4115	37.8002	30.2482	6.15299	5.24763	14.7952
115568	9.32431	8.74757	13.28	18.7116	4.97619	6.72599	5.09166	12.3955	23.0586	19.3123	19.9752	8.20399	5.24763	2.1136
115576	2.33108	1.45793	5.16443	2.8787	3.31746	8.40748	3.39444	0	17.6469	14.4842	16.8362	2.051	5.24763	2.1136
11558	15.152	17.4951	22.871	25.9083	66.3492	15.1335	23.7611	19.2818	219.998	118.818	225.434	32.816	15.7429	23.2496
11560	32.6351	29.1586	64.9242	12.9542	36.492	139.564	42.4305	31.6773	53.4113	76.1892	54.5038	18.459	19.2413	27.4768
11565	45.456	32.0744	20.6577	40.3018	23.2222	10.089	20.3666	6.88637	28.9409	22.0207	30.2482	26.663	13.9937	14.7952
115678	9.32431	2.91586	1.47555	4.31806	9.95237	6.72599	5.09166	9.64092	116.94	109.632	102.73	4.10199	3.49842	6.3408
11568	36.1317	56.8592	34.6754	27.3477	33.1746	18.4965	20.3666	27.5455	49.8819	52.7555	55.9306	20.51	38.4826	67.6352
115704	26.8074	24.7848	17.7066	8.63611	13.2698	11.7705	16.9722	9.64092	16.7057	13.5421	15.1241	4.10199	19.2413	19.0224
115723	76.9255	27.7006	59.7598	27.3477	41.4682	30.2669	30.5499	26.1682	30.8232	32.3834	30.8189	47.1729	50.7271	27.4768
11574	347.33	370.314	382.905	474.986	409.706	403.559	427.699	473.782	307.527	341.262	350.707	365.078	402.319	416.379
11581	74.5944	55.4013	81.1553	66.2102	58.0555	52.1264	98.4387	100.541	82.8228	79.8397	88.1762	49.2239	101.454	63.408
11593	20.9797	13.1214	11.8044	7.19676	4.97619	5.04449	5.09166	16.5273	15.0587	15.4263	15.1241	8.20399	1.74921	4.2272
115943	15.152	4.37378	26.5599	12.9542	4.97619	18.4965	6.78888	1.37727	36.235	37.2114	34.8139	14.357	5.24763	2.1136
115977	3.49661	11.6634	10.3289	12.9542	9.95237	16.815	11.8805	4.13182	9.64697	9.1851	14.8387	14.357	5.24763	4.2272
11600	10.4898	30.6165	20.6577	48.938	31.5159	55.4894	13.5778	59.2228	53.6466	46.9853	48.2258	38.969	31.4858	65.5216
11601	23.3108	24.7848	18.4444	25.9083	28.1984	16.815	35.6416	46.8273	58.5877	59.8209	61.6378	20.51	24.489	19.0224
116039	15.152	29.1586	16.9688	20.1509	18.246	20.178	30.5499	17.9046	30.588	25.6712	31.675	47.1729	33.235	23.2496
116084	31.4695	30.6165	53.1198	43.1806	41.4682	36.9929	23.7611	33.0546	68.7053	35.9161	51.9355	71.7849	31.4858	35.9312
116118	39.6283	42.2799	30.2488	50.3773	48.1031	0	35.6416	15.15	16.941	18.959	16.2655	57.4279	20.9905	16.9088
11612	53.6148	58.3171	56.8087	57.5741	48.1031	70.6228	49.2194	70.241	155.999	115.403	128.983	36.918	48.9779	40.1584
116144	6.99323	1.45793	5.16443	7.19676	0	8.40748	3.39444	2.75455	1.41175	1.29533	1.14144	4.10199	0	0
116228	8.15877	4.37378	3.68888	0	0	1.6815	3.39444	6.88637	3.0588	3.0617	1.71216	0	0	4.2272
116257	8.15877	16.0372	19.1822	10.0755	16.5873	20.178	1.69722	8.26364	33.882	28.6151	39.0943	6.15299	8.74606	23.2496
11630	20.9797	10.2055	5.16443	8.63611	11.6111	8.40748	15.275	20.6591	13.6469	16.8394	14.5534	8.20399	22.7397	14.7952
116308	4.66215	1.45793	8.85331	4.31806	1.65873	0	3.39444	2.75455	16.4704	13.6599	15.6948	2.051	1.74921	6.3408
11631	26.8074	11.6634	37.6266	11.5148	9.95237	38.6744	15.275	19.2818	7.05876	10.0094	6.56328	16.408	19.2413	16.9088
11632	55.9458	59.7751	36.151	54.6954	39.8095	90.8008	98.4387	100.541	39.5291	39.0956	35.9554	59.4789	69.9684	48.6128
116337	37.2972	17.4951	46.4799	71.9676	39.8095	30.2669	22.0638	44.0728	64.2347	57.7013	60.4963	59.4789	59.4732	27.4768
116430	45.456	67.0647	66.3998	112.269	82.9365	102.571	32.2472	81.2591	18.1175	10.9515	17.6923	86.1419	57.724	84.5439
116441	2.33108	0	0.737775	1.43935	0	0	0	5.50909	0.705876	0.942062	1.14144	0	0	4.2272
116451	37.2972	21.8689	27.2977	43.1806	24.8809	36.9929	42.4305	35.8091	40.9408	46.9853	46.2283	61.5299	24.489	33.8176
11654	18.6486	2.91586	16.9688	12.9542	3.31746	10.089	13.5778	6.88637	10.3528	9.30286	6.27792	6.15299	12.2445	16.9088
116575	9.32431	4.37378	8.85331	5.75741	3.31746	3.36299	8.48609	0	4.70584	4.12152	4.56576	6.15299	3.49842	8.45439
11658	72.2634	36.4482	182.231	57.5741	194.071	47.0819	50.9166	24.7909	29.8821	28.2618	44.2308	30.765	127.692	48.6128
116603	32.6351	8.74757	31.7243	2.8787	13.2698	8.40748	3.39444	1.37727	52.7054	52.991	61.067	20.51	6.99684	16.9088
116652	5.82769	1.45793	3.68888	0	4.97619	0	1.69722	5.50909	3.29409	4.35703	4.85112	0	1.74921	2.1136
116653	1.16554	0	0.737775	0	3.31746	0	1.69722	0	0.941168	1.29533	1.4268	0	0	2.1136
11671	2.33108	0	1.47555	0	1.65873	1.6815	0	2.75455	4.94113	5.18134	2.8536	0	0	0
116717	31.4695	16.0372	253.057	59.0134	28.1984	2512.16	151.052	95.0319	4.23526	1.05982	3.13896	16.408	26.2382	8.45439
116759	41.9594	27.7006	38.3643	20.1509	28.1984	36.9929	44.1277	28.9227	40.9408	34.1497	47.6551	47.1729	36.7334	50.7264
116798	1.16554	1.45793	0.737775	4.31806	1.65873	0	1.69722	0	4.47055	3.65049	7.70472	0	0	0
116826	3.49661	1.45793	2.21333	2.8787	0	3.36299	5.09166	0	1.41175	1.17758	0.57072	0	1.74921	0
116842	71.0978	24.7848	13.28	12.9542	14.9286	15.1335	3.39444	17.9046	28.7056	20.6076	18.8338	20.51	17.4921	12.6816
116902	2.33108	0	0	2.8787	0	0	1.69722	0	19.0586	15.544	19.4045	2.051	1.74921	4.2272
116947	3.49661	11.6634	1.47555	7.19676	0	8.40748	6.78888	1.37727	3.29409	3.17946	5.42184	2.051	6.99684	14.7952
117082	71.0978	56.8592	59.7598	64.7708	74.6428	58.8524	78.0721	63.3546	26.588	31.088	35.9554	65.6319	101.454	84.5439
11711	15.152	13.1214	13.28	12.9542	16.5873	6.72599	16.9722	13.7727	179.057	149.081	108.151	2.051	10.4953	25.3632
11716	59.4424	26.2427	61.9731	35.9838	49.7619	30.2669	32.2472	56.4682	109.411	127.885	116.142	22.561	29.7366	25.3632
117255	4.66215	1.45793	8.85331	1.43935	3.31746	5.04449	8.48609	22.0364	29.6468	24.6114	33.9578	8.20399	0	0
11726	8.15877	23.3269	14.0177	7.19676	9.95237	8.40748	10.1833	30.3	8.7058	6.71219	5.7072	12.306	12.2445	16.9088
117268	2.33108	16.0372	0.737775	10.0755	6.63492	13.452	8.48609	6.88637	11.0587	20.1366	14.268	14.357	1.74921	6.3408
117269	0	2.91586	2.9511	4.31806	4.97619	8.40748	8.48609	4.13182	21.4116	25.0824	19.9752	4.10199	5.24763	6.3408
117327	2.33108	0	0	0	0	1.6815	0	2.75455	1.88234	1.17758	0.57072	2.051	1.74921	8.45439
117328	54.7803	51.0275	45.0043	54.6954	49.7619	47.0819	57.7054	52.3364	102.823	111.634	126.7	43.0709	31.4858	120.475
11736	3.49661	7.28964	14.7555	5.75741	8.29365	3.36299	10.1833	15.15	23.7645	23.316	23.9702	8.20399	22.7397	10.568
11741	69.9323	46.6537	36.151	30.2264	23.2222	47.0819	39.036	26.1682	9.17639	14.2487	9.41688	47.1729	15.7429	31.704
11743	1.16554	0	2.21333	0	3.31746	6.72599	1.69722	1.37727	16.7057	27.6731	14.5534	2.051	0	2.1136
11746	0	0	0	1.43935	0	5.04449	5.09166	1.37727	1.17646	2.2374	1.71216	0	0	2.1136
11747	34.9661	52.4854	45.0043	41.7412	39.8095	36.9929	37.3388	35.8091	23.0586	22.374	32.531	100.499	55.9748	54.9536
117564	4.66215	21.8689	13.28	31.6657	34.8333	21.8595	5.09166	16.5273	35.5291	38.86	47.3698	36.918	20.9905	16.9088
11757	16.3175	11.6634	9.59108	30.2264	19.9047	84.0748	49.2194	78.5046	6.35288	5.77013	9.13152	26.663	50.7271	6.3408
117592	3.49661	24.7848	11.0666	12.9542	24.8809	21.8595	20.3666	26.1682	8.94109	8.24304	8.27544	38.969	13.9937	40.1584
117596	9.32431	4.37378	22.871	5.75741	19.9047	1.6815	10.1833	8.26364	2.58821	3.65049	3.13896	8.20399	6.99684	14.7952
11763	23.3108	23.3269	58.2843	34.5444	19.9047	15.1335	13.5778	15.15	41.882	33.7965	49.0819	0	10.4953	14.7952
117658	1.16554	7.28964	4.42665	0	1.65873	5.04449	1.69722	4.13182	1.64704	2.82618	2.28288	6.15299	3.49842	4.2272
117668	31.4695	14.5793	17.7066	21.5903	24.8809	10.089	16.9722	22.0364	14.1175	10.1272	15.6948	59.4789	6.99684	14.7952
117689	10.4898	2.91586	8.11553	5.75741	6.63492	0	6.78888	4.13182	5.8823	11.658	15.4094	0	0	0
117730	4.66215	1.45793	5.16443	2.8787	4.97619	1.6815	3.39444	2.75455	3.52938	5.41685	8.27544	0	5.24763	0
117731	89.7464	166.204	112.88	141.056	126.063	134.52	149.355	207.968	149.175	154.38	179.491	110.754	185.416	217.701
117733	677.178	405.304	589.483	120.906	243.833	319.484	349.627	201.082	37.882	19.9011	49.3673	172.284	379.579	441.742
117749	1.16554	2.91586	3.68888	7.19676	4.97619	0	0	2.75455	2.8235	4.71031	3.13896	0	0	0
11778	60.608	132.671	59.7598	71.9676	77.9603	169.831	95.0443	79.8819	46.1172	42.6283	45.943	71.7849	87.4606	84.5439
11782	29.1385	29.1586	23.6088	30.2264	48.1031	85.7563	84.8609	77.1273	45.4113	39.0956	27.9653	30.765	55.9748	44.3856
117825	263.412	453.416	455.945	174.162	250.468	205.143	242.702	207.968	32.4703	27.0843	36.5261	291.242	311.36	982.823
117983	351.993	778.534	572.514	827.627	719.888	539.76	644.943	838.76	48.2349	38.0357	66.7742	664.523	685.691	1760.63
11799	8.15877	11.6634	8.85331	14.3935	3.31746	5.04449	1.69722	9.64092	31.2938	23.9048	27.1092	10.255	6.99684	2.1136
118017	18.6486	18.9531	43.5288	43.1806	14.9286	26.9039	37.3388	24.7909	13.4116	11.187	14.5534	43.0709	52.4763	57.0672
11805	0	0	1.47555	1.43935	0	0	1.69722	0	10.5881	8.24304	7.41936	0	0	0
11813	51.2837	96.2233	49.431	53.256	56.3968	45.4004	62.7971	46.8273	70.5876	70.3013	84.7519	71.7849	64.7208	67.6352
11815	1.16554	2.91586	0	0	1.65873	5.04449	0	0	13.6469	8.71407	9.70224	2.051	1.74921	6.3408
118164	11.6554	32.0744	19.1822	56.1347	56.3968	18.4965	32.2472	26.1682	30.3527	25.6712	37.6675	20.51	38.4826	52.84
11824	9.32431	10.2055	7.37775	15.8329	13.2698	1.6815	11.8805	4.13182	14.8234	8.94959	9.9876	41.0199	8.74606	14.7952
118267	538.479	284.296	452.256	495.137	343.357	403.559	274.949	360.846	37.4114	28.8506	39.3797	414.301	335.849	283.222
118268	1028	2345.81	2275.3	2531.82	2139.76	3689.2	3262.05	3919.72	200.469	149.081	220.013	2360.7	2301.96	4047.54
118293	30.304	8.74757	53.8576	18.7116	26.5397	10.089	10.1833	9.64092	10.8234	8.59631	11.9851	16.408	26.2382	8.45439
118294	10.4898	7.28964	9.59108	15.8329	4.97619	1.6815	6.78888	5.50909	5.41172	6.00564	3.42432	12.306	8.74606	4.2272
11830	75.76	36.4482	59.7598	23.0296	74.6428	28.5854	23.7611	23.4137	89.8815	49.2227	80.1862	203.049	62.9716	35.9312
118310	30.304	17.4951	28.7732	17.2722	24.8809	30.2669	32.2472	13.7727	12.2352	14.0132	12.2705	6.15299	26.2382	21.136
118324	9.32431	7.28964	13.28	8.63611	3.31746	5.04449	3.39444	5.50909	8.7058	11.4225	8.5608	18.459	6.99684	2.1136
118331	10.4898	13.1214	19.9199	7.19676	4.97619	10.089	11.8805	8.26364	31.0585	32.1479	60.4963	2.051	0	8.45439
118359	19.8141	55.4013	23.6088	94.9972	58.0555	42.0374	84.8609	97.7864	19.5292	16.6038	19.1191	51.2749	43.7303	71.8624
11846	61.7735	52.4854	222.07	33.1051	34.8333	84.0748	52.6138	52.3364	235.292	158.266	188.338	55.3769	106.702	57.0672
11853	1.16554	14.5793	7.37775	1.43935	3.31746	1.6815	1.69722	4.13182	11.0587	9.65613	7.41936	6.15299	8.74606	14.7952
118545	3.49661	45.1958	4.42665	8.63611	8.29365	26.9039	8.48609	6.88637	16.7057	13.4244	21.6874	0	12.2445	21.136
11857	1.16554	2.91586	0	0	0	0	0	0	2.11763	1.64861	4.2804	0	0	0
118582	52.4492	23.3269	45.7421	20.1509	16.5873	10.089	20.3666	22.0364	16.4704	19.3123	21.6874	18.459	31.4858	21.136
118584	0	0	1.47555	0	0	0	0	0	10.1176	11.5403	6.56328	0	1.74921	2.1136
118592	20.9797	4.37378	18.4444	2.8787	13.2698	15.1335	5.09166	4.13182	13.8822	11.4225	9.70224	4.10199	5.24763	8.45439
118594	1.16554	1.45793	5.9022	5.75741	1.65873	5.04449	5.09166	0	13.4116	9.65613	11.4144	6.15299	3.49842	6.3408
118631	18.6486	14.5793	23.6088	48.938	28.1984	40.3559	18.6694	17.9046	12.4705	12.9533	15.6948	14.357	6.99684	12.6816
11866	17.4831	4.37378	8.85331	7.19676	9.95237	1.6815	13.5778	5.50909	20.2351	23.1983	20.8313	0	6.99684	2.1136
11867	15.152	13.1214	30.9866	33.1051	11.6111	18.4965	5.09166	59.2228	20.4704	26.26	21.6874	12.306	12.2445	10.568
118720	12.8209	10.2055	22.871	18.7116	13.2698	16.815	6.78888	16.5273	11.9999	14.1309	12.5558	28.714	24.489	19.0224
11874	20.9797	24.7848	17.7066	21.5903	11.6111	11.7705	18.6694	19.2818	12.4705	16.7216	17.6923	12.306	17.4921	16.9088
118782	19.8141	24.7848	39.1021	25.9083	14.9286	21.8595	10.1833	23.4137	28.7056	28.2618	35.0993	8.20399	20.9905	21.136
11879	3.49661	8.74757	3.68888	4.31806	1.65873	6.72599	3.39444	4.13182	3.0588	2.47291	2.8536	2.051	8.74606	6.3408
118804	20.9797	51.0275	48.6932	25.9083	16.5873	95.8453	84.8609	88.1455	191.528	148.021	163.511	32.816	66.47	25.3632
118820	5.82769	1.45793	4.42665	1.43935	0	1.6815	3.39444	4.13182	18.8234	16.3683	24.2556	4.10199	1.74921	2.1136
11884	2.33108	8.74757	10.3289	4.31806	4.97619	3.36299	6.78888	8.26364	31.7644	23.316	26.2531	10.255	1.74921	6.3408
118884	2.33108	4.37378	1.47555	5.75741	3.31746	13.452	1.69722	2.75455	15.9999	12.6001	12.5558	0	0	2.1136
118899	114.223	2.91586	9.59108	5.75741	11.6111	3.36299	10.1833	15.15	59.0583	66.6509	46.5137	8.20399	6.99684	6.3408
118926	19.8141	5.83171	16.9688	4.31806	19.9047	5.04449	8.48609	12.3955	23.9998	25.0824	17.9777	14.357	15.7429	33.8176
118935	10.4898	7.28964	9.59108	4.31806	8.29365	1.6815	16.9722	9.64092	16.2351	13.7777	13.1266	4.10199	10.4953	12.6816
11895	9.32431	4.37378	2.9511	8.63611	4.97619	5.04449	6.78888	9.64092	7.05876	7.88977	7.134	2.051	1.74921	4.2272
118993	3.49661	0	0.737775	1.43935	6.63492	10.089	0	0	11.5293	12.8356	9.41688	0	0	2.1136
11903	94.4086	83.1019	91.4842	56.1347	144.309	79.0303	67.8888	63.3546	48.2349	20.3721	32.8164	139.468	125.943	73.976
119037	8.15877	23.3269	5.9022	14.3935	26.5397	16.815	13.5778	27.5455	2.58821	1.17758	4.56576	38.969	17.4921	25.3632
119107	4.66215	4.37378	7.37775	2.8787	6.63492	10.089	5.09166	1.37727	10.1176	13.0711	9.41688	4.10199	1.74921	8.45439
11911	13.9865	17.4951	11.8044	5.75741	19.9047	16.815	8.48609	9.64092	8.23522	2.70843	6.27792	12.306	10.4953	14.7952
11913	1.16554	4.37378	0.737775	2.8787	6.63492	1.6815	3.39444	4.13182	75.764	83.2547	69.0571	0	0	8.45439
119146	37.2972	51.0275	21.3955	51.8167	61.373	31.9484	33.9444	64.7319	14.3528	12.9533	9.70224	43.0709	54.2255	54.9536
119159	23.3108	33.5323	19.1822	106.512	51.4206	52.1264	59.4027	68.8637	7.29405	14.602	12.2705	38.969	36.7334	16.9088
119199	48.9526	23.3269	50.9065	38.8625	31.5159	23.5409	37.3388	46.8273	119.058	142.722	144.392	36.918	43.7303	19.0224
11921	31.4695	40.822	23.6088	74.8463	18.246	28.5854	30.5499	50.9591	6.82347	7.41874	13.1266	32.816	36.7334	19.0224
119225	6.99323	29.1586	9.59108	30.2264	31.5159	48.7634	44.1277	28.9227	82.1169	67.7107	67.9157	61.5299	27.9874	80.3167
119236	78.0911	80.1861	56.8087	37.4231	48.1031	40.3559	64.4943	63.3546	93.8815	90.3202	78.474	47.1729	57.724	50.7264
11925	1.16554	1.45793	5.16443	7.19676	3.31746	5.04449	8.48609	4.13182	10.3528	7.65425	7.41936	4.10199	1.74921	2.1136
119285	10.4898	10.2055	5.16443	11.5148	9.95237	8.40748	5.09166	1.37727	2.8235	1.41309	0.85608	6.15299	3.49842	8.45439
119347	10.4898	2.91586	8.85331	11.5148	6.63492	3.36299	3.39444	6.88637	49.6466	24.8469	42.2333	12.306	15.7429	10.568
11936	68.7667	55.4013	59.022	27.3477	41.4682	47.0819	25.4583	133.596	86.8227	87.1407	76.7618	57.4279	31.4858	44.3856
11937	33.8006	32.0744	10.3289	41.7412	14.9286	25.2224	8.48609	41.3182	20.941	20.4898	21.9727	36.918	20.9905	23.2496
11941	64.1046	51.0275	73.7775	40.3018	33.1746	50.4449	49.2194	68.8637	116.234	140.603	96.737	36.918	29.7366	44.3856
119440	296.047	368.856	377.003	558.468	472.738	489.315	332.655	393.9	41.882	36.0339	45.0869	592.738	386.576	391.016
119512	9.32431	4.37378	4.42665	1.43935	4.97619	1.6815	5.09166	5.50909	3.52938	4.00376	2.28288	8.20399	3.49842	8.45439
119552	8.15877	33.5323	11.0666	4.31806	4.97619	5.04449	16.9722	9.64092	33.4115	32.8544	25.9678	14.357	8.74606	16.9088
119570	17.4831	1.45793	9.59108	2.8787	3.31746	10.089	1.69722	4.13182	22.8233	33.7965	29.9628	10.255	5.24763	6.3408
11958	6.99323	4.37378	2.9511	0	4.97619	5.04449	13.5778	1.37727	7.05876	4.59255	5.7072	8.20399	3.49842	12.6816
119592	167.837	236.184	62.7109	184.237	275.349	131.157	106.925	190.064	66.8229	71.3612	67.9157	418.403	139.937	131.043
119618	272.736	155.998	191.084	192.873	160.897	193.372	156.144	147.368	34.1173	27.202	33.9578	182.539	125.943	164.861
11962	22.1452	68.5226	15.4933	30.2264	13.2698	26.9039	28.8527	19.2818	4.94113	6.35892	4.2804	24.612	43.7303	29.5904
11964	9.32431	26.2427	19.1822	10.0755	11.6111	6.72599	10.1833	11.0182	25.6468	18.8412	20.5459	18.459	22.7397	16.9088
119656	74.5944	65.6068	87.0575	113.709	87.9126	36.9929	54.311	72.9955	100.705	60.1742	143.251	53.3259	48.9779	38.0448
119667	17.4831	33.5323	24.3466	41.7412	44.7857	21.8595	27.1555	37.1864	34.5879	34.8563	27.6799	73.8359	34.9842	21.136
119671	4.66215	1.45793	10.3289	8.63611	9.95237	18.4965	6.78888	12.3955	3.29409	6.35892	3.99504	8.20399	1.74921	4.2272
119698	7116.78	10654.5	8479.99	11681.8	8787.95	12685.2	10120.5	12279.8	141.175	47.2208	224.293	5726.38	9566.44	10096.7
11972	20.9797	20.411	19.1822	17.2722	16.5873	10.089	22.0638	12.3955	73.8817	58.2901	64.7767	6.15299	20.9905	48.6128
11973	26.8074	36.4482	14.0177	15.8329	23.2222	30.2669	15.275	11.0182	43.0584	70.6546	59.9256	26.663	13.9937	25.3632
119740	4.66215	0	0.737775	1.43935	0	1.6815	0	2.75455	2.11763	3.76825	2.56824	0	0	0
11980	36.1317	30.6165	22.1333	30.2264	53.0793	26.9039	57.7054	28.9227	33.6468	37.3292	31.675	47.1729	34.9842	38.0448
119820	17.4831	4.37378	4.42665	10.0755	4.97619	6.72599	10.1833	0	21.6469	26.4955	26.2531	8.20399	3.49842	10.568
119822	62.9391	33.5323	63.4487	37.4231	14.9286	15.1335	30.5499	35.8091	24.7057	26.9665	28.2506	26.663	36.7334	29.5904
119838	117.719	32.0744	17.7066	27.3477	31.5159	52.1264	32.2472	16.5273	4.23526	1.17758	7.41936	34.867	54.2255	29.5904
119846	33.8006	34.9903	21.3955	34.5444	33.1746	31.9484	35.6416	50.9591	77.1758	87.7295	68.7718	20.51	45.4795	10.568
11986	341.503	501.527	368.888	143.935	295.254	393.47	641.549	275.455	30.588	14.3664	33.1018	289.191	479.284	743.987
11987	39.6283	23.3269	32.4621	12.9542	16.5873	26.9039	3.39444	12.3955	3.99996	5.65237	5.99256	20.51	12.2445	19.0224
119872	24.4763	21.8689	16.2311	7.19676	14.9286	15.1335	10.1833	13.7727	9.88226	8.47855	9.70224	20.51	24.489	21.136
119937	0	0	1.47555	2.8787	1.65873	0	1.69722	0	26.1174	8.83183	28.536	0	0	0
119962	1.16554	1.45793	2.21333	0	11.6111	0	3.39444	0	18.1175	8.71407	10.8437	2.051	0	0
119964	10.4898	2.91586	2.21333	7.19676	1.65873	5.04449	3.39444	11.0182	21.8822	27.5553	31.1042	8.20399	0	8.45439
11998	0	0	0	1.43935	0	0	0	4.13182	1.17646	1.41309	2.56824	0	0	0
120016	19.8141	13.1214	3.68888	4.31806	4.97619	1.6815	6.78888	5.50909	19.9998	24.0226	19.6898	14.357	5.24763	8.45439
12002	8.15877	5.83171	3.68888	11.5148	11.6111	3.36299	0	13.7727	3.76467	2.35515	1.4268	6.15299	1.74921	4.2272
120037	2.33108	0	0.737775	0	1.65873	1.6815	1.69722	0	0.705876	0.942062	0.57072	0	0	2.1136
12008	1.16554	8.74757	6.63998	2.8787	0	6.72599	1.69722	0	54.5877	52.7555	78.474	4.10199	5.24763	0
120088	6.99323	5.83171	7.37775	30.2264	14.9286	5.04449	15.275	13.7727	23.9998	24.7291	13.4119	24.612	5.24763	19.0224
120128	0	14.5793	10.3289	10.0755	6.63492	10.089	6.78888	4.13182	23.2939	28.4974	23.1142	16.408	12.2445	2.1136
120140	5.82769	1.45793	2.9511	5.75741	0	1.6815	1.69722	1.37727	0.705876	0.942062	0.28536	8.20399	6.99684	0
120154	18.6486	2.91586	7.37775	12.9542	6.63492	10.089	5.09166	5.50909	6.11759	4.00376	5.13648	4.10199	0	6.3408
120185	4.66215	5.83171	2.21333	1.43935	0	1.6815	1.69722	0	8.47051	10.3627	7.70472	2.051	8.74606	6.3408
120200	23.3108	29.1586	55.3332	17.2722	21.5635	15.1335	33.9444	34.4318	54.3524	44.3947	50.5087	34.867	29.7366	35.9312
12021	22.1452	11.6634	22.1333	8.63611	19.9047	26.9039	8.48609	20.6591	9.64697	10.0094	7.134	8.20399	12.2445	10.568
120211	2.33108	4.37378	1.47555	2.8787	0	1.6815	1.69722	5.50909	1.17646	5.65237	3.70968	0	1.74921	0
12022	44.2904	56.8592	148.293	84.9218	44.7857	77.3488	74.6776	56.4682	71.0582	65.2378	71.0546	67.6829	71.7177	84.5439
120277	1.16554	0	0	8.63611	1.65873	0	0	0	9.64697	9.30286	9.70224	0	0	2.1136
120365	3.49661	23.3269	0	31.6657	24.8809	25.2224	32.2472	34.4318	1.64704	5.06358	4.2804	26.663	12.2445	4.2272
120382	1.16554	8.74757	11.0666	17.2722	8.29365	11.7705	16.9722	1.37727	17.1763	23.316	15.1241	0	6.99684	4.2272
120384	29.1385	52.4854	21.3955	15.8329	21.5635	8.40748	15.275	15.15	55.0583	43.6881	49.0819	32.816	12.2445	247.291
120396	229.611	102.055	120.995	110.83	92.8888	314.44	247.794	195.573	187.057	264.719	193.759	98.4479	209.905	194.451
120408	10.4898	17.4951	18.4444	5.75741	8.29365	8.40748	6.78888	6.88637	11.0587	13.6599	11.6998	2.051	10.4953	10.568
120412	34.9661	4.37378	11.8044	5.75741	4.97619	3.36299	6.78888	5.50909	7.05876	9.77389	9.41688	8.20399	1.74921	10.568
12053	44.2904	33.5323	42.791	31.6657	28.1984	26.9039	27.1555	35.8091	44.9408	39.4488	39.3797	45.1219	36.7334	35.9312
120530	180.658	201.194	195.511	231.736	218.952	94.1638	218.941	212.1	36.7055	27.0843	42.2333	270.732	173.172	209.246
120619	2.33108	4.37378	8.11553	7.19676	9.95237	6.72599	5.09166	6.88637	10.8234	16.015	14.5534	6.15299	3.49842	4.2272
120624	5.82769	26.2427	8.11553	38.8625	29.8571	16.815	23.7611	16.5273	15.5293	14.2487	17.9777	49.2239	22.7397	19.0224
12066	4.66215	7.28964	1.47555	5.75741	0	1.6815	0	2.75455	26.1174	3.29722	14.5534	0	1.74921	2.1136
120667	0	2.91586	4.42665	0	0	0	8.48609	1.37727	26.1174	20.7254	23.1142	2.051	0	0
120668	5.82769	10.2055	0	1.43935	0	0	1.69722	2.75455	6.82347	4.47479	4.2804	2.051	3.49842	0
12067	20.9797	20.411	11.0666	12.9542	4.97619	5.04449	3.39444	6.88637	16.4704	21.1964	14.268	12.306	13.9937	6.3408
120763	31.4695	37.9061	47.9554	38.8625	34.8333	48.7634	37.3388	53.7137	30.588	54.4041	44.8015	43.0709	29.7366	57.0672
12078	3.49661	5.83171	6.63998	10.0755	6.63492	10.089	3.39444	6.88637	20.4704	19.5478	18.263	6.15299	0	6.3408
120787	3.49661	2.91586	2.21333	4.31806	8.29365	8.40748	8.48609	5.50909	0.941168	1.41309	1.71216	2.051	1.74921	8.45439
120802	12.8209	16.0372	8.85331	12.9542	24.8809	8.40748	6.78888	9.64092	8.47051	11.658	11.129	8.20399	10.4953	10.568
12083	128.209	132.671	295.11	136.738	87.9126	1170.32	232.519	216.232	58.5877	63.8247	47.0844	141.519	131.191	202.905
120878	11.6554	4.37378	2.9511	7.19676	4.97619	5.04449	10.1833	4.13182	2.8235	2.11964	1.14144	16.408	5.24763	2.1136
12089	13.9865	27.7006	17.7066	27.3477	14.9286	38.6744	18.6694	20.6591	57.1759	54.9928	76.7618	20.51	6.99684	6.3408
120897	11.6554	13.1214	3.68888	5.75741	6.63492	13.452	5.09166	5.50909	8.94109	9.06734	11.4144	6.15299	5.24763	4.2272
120907	1194.68	6095.6	1743.36	9781.83	9625.6	10838.9	3581.13	4538.12	1549.63	42.5105	1722.15	10931.8	4742.11	3400.78
12093	60.608	18.9531	49.431	28.787	26.5397	33.6299	10.1833	22.0364	39.5291	30.9703	19.9752	18.459	27.9874	31.704
120930	11.6554	13.1214	8.85331	10.0755	23.2222	6.72599	0	0	6.11759	5.53461	5.13648	2.051	1.74921	16.9088
120936	16.3175	8.74757	15.4933	21.5903	14.9286	6.72599	10.1833	12.3955	67.5288	39.8021	73.0522	12.306	6.99684	12.6816
120975	595.59	150.167	146.817	93.5579	104.5	126.112	74.6776	85.391	80.7051	68.1817	66.7742	102.55	83.9621	122.589
12102	5.82769	10.2055	5.16443	1.43935	4.97619	0	1.69722	9.64092	0.705876	1.64861	2.28288	12.306	5.24763	6.3408
12104	8.15877	21.8689	13.28	11.5148	34.8333	13.452	13.5778	17.9046	37.6467	14.2487	37.6675	4.10199	15.7429	21.136
12105	1.16554	4.37378	4.42665	0	0	5.04449	3.39444	2.75455	99.0579	213.141	140.112	4.10199	0	0
12106	17.4831	17.4951	11.0666	12.9542	8.29365	3.36299	8.48609	8.26364	14.3528	14.8375	20.5459	14.357	19.2413	6.3408
12110	12.8209	27.7006	17.7066	30.2264	64.6904	65.5784	20.3666	33.0546	4.70584	1.88412	5.42184	65.6319	36.7334	10.568
121135	1.16554	0	2.9511	4.31806	6.63492	31.9484	20.3666	13.7727	8.23522	11.187	8.5608	0	13.9937	4.2272
121158	52.4492	65.6068	41.3154	59.0134	61.373	107.616	78.0721	104.673	17.4116	16.2506	27.9653	53.3259	57.724	48.6128
12117	6.99323	2.91586	0	0	8.29365	1.6815	0	1.37727	5.17642	5.88789	3.99504	4.10199	0	2.1136
121191	20.9797	55.4013	16.2311	35.9838	51.4206	16.815	40.7333	24.7909	25.4115	6.71219	33.6725	22.561	34.9842	31.704
12123	68.7667	51.0275	42.0532	48.938	33.1746	28.5854	42.4305	31.6773	8.94109	9.53837	8.27544	114.856	29.7366	54.9536
121234	23.3108	20.411	32.4621	34.5444	44.7857	26.9039	20.3666	30.3	16.4704	16.7216	13.6973	47.1729	33.235	21.136
121238	349.661	479.658	663.26	765.735	816.095	971.905	507.468	680.373	52.4701	27.7908	52.5062	918.847	617.472	604.489
12126	5.82769	16.0372	16.9688	7.19676	13.2698	6.72599	8.48609	6.88637	86.3522	103.98	69.9132	2.051	8.74606	8.45439
12127	61.7735	37.9061	34.6754	38.8625	48.1031	20.178	15.275	8.26364	8.7058	9.89165	8.5608	51.2749	24.489	29.5904
121328	142.196	155.998	63.4487	77.725	106.159	95.8453	140.869	118.446	73.6464	49.9293	73.6229	94.3459	92.7082	171.201
12135	0	0	0	0	1.65873	1.6815	6.78888	2.75455	12.4705	10.1272	5.42184	0	0	0
12139	122.382	192.447	97.3864	168.404	152.603	238.772	249.491	185.932	429.878	631.299	543.611	121.009	251.886	139.498
121394	731.958	355.734	714.904	427.487	427.952	556.575	429.396	473.782	53.8819	28.7329	59.3549	420.454	369.084	414.265
121410	92.0775	78.7281	78.2042	54.6954	46.4444	109.297	108.622	66.1091	76.9405	55.3461	60.211	45.1219	92.7082	107.794
121465	107.23	157.456	124.684	161.207	243.833	260.632	249.491	271.323	86.5874	58.2901	68.7718	123.06	292.118	264.2
121478	65.2701	48.1116	145.342	56.1347	49.7619	45.4004	61.0999	57.8455	75.764	41.804	64.206	41.0199	48.9779	57.0672
12155	52.4492	21.8689	57.5465	33.1051	9.95237	11.7705	22.0638	17.9046	30.588	30.8525	31.9603	34.867	24.489	35.9312
121557	22.1452	42.2799	30.9866	46.0593	59.7142	42.0374	56.0082	60.6	44.4702	40.0376	35.9554	28.714	48.9779	38.0448
12157	214.459	263.885	244.941	312.339	351.651	245.498	247.794	300.246	294.115	200.659	315.608	237.916	327.102	348.744
12158	0	0	2.9511	0	0	0	1.69722	1.37727	3.0588	6.24116	6.27792	0	0	2.1136
121584	11.6554	16.0372	25.0844	14.3935	13.2698	13.452	28.8527	12.3955	6.11759	8.12528	10.5583	22.561	13.9937	38.0448
12160	0	1.45793	2.21333	1.43935	0	3.36299	0	1.37727	19.2939	11.8935	20.5459	2.051	0	2.1136
121609	12.8209	23.3269	16.2311	33.1051	18.246	18.4965	30.5499	24.7909	31.7644	32.9722	33.3871	22.561	22.7397	31.704
12167	2.33108	1.45793	2.9511	0	3.31746	0	0	1.37727	0.470584	0.824304	1.14144	2.051	0	0
12170	37.2972	49.5696	169.688	27.3477	26.5397	625.517	83.1637	55.0909	36.9408	46.5143	58.4988	20.51	47.2287	38.0448
121705	25.6418	24.7848	25.0844	31.6657	54.7381	15.1335	45.8249	41.3182	19.9998	20.8431	16.8362	45.1219	20.9905	57.0672
121713	159.679	444.668	183.706	565.665	534.111	570.027	539.716	603.246	23.5292	12.4823	32.8164	545.565	362.087	560.104
121718	43.1249	173.493	55.3332	141.056	142.651	92.4823	134.08	166.65	36.235	56.1704	42.804	209.202	99.705	71.8624
121719	38.4628	36.4482	61.9731	97.8759	53.0793	21.8595	27.1555	44.0728	36.9408	41.804	34.2432	47.1729	57.724	31.704
12174	13.9865	7.28964	10.3289	7.19676	9.95237	5.04449	1.69722	8.26364	125.175	164.39	158.375	14.357	8.74606	4.2272
12176	15.152	7.28964	6.63998	10.0755	4.97619	3.36299	8.48609	6.88637	6.35288	6.9477	11.129	2.051	5.24763	6.3408
121774	92.0775	88.9336	82.6309	76.2856	84.5952	77.3488	61.0999	81.2591	55.0583	76.1892	79.9008	108.703	48.9779	54.9536
121823	27.9729	91.8495	32.4621	129.542	129.381	100.89	105.228	147.368	58.3524	55.6994	69.9132	106.652	69.9684	116.248
12183	2.33108	1.45793	0.737775	0	1.65873	1.6815	1.69722	2.75455	39.9996	41.2152	53.077	0	5.24763	2.1136
121876	194.645	463.621	437.501	929.821	461.127	751.629	638.154	1123.86	135.293	57.4658	188.338	582.483	509.02	450.197
121907	60.608	32.0744	47.2176	50.3773	76.3015	55.4894	32.2472	23.4137	47.529	50.8713	15.4094	55.3769	73.4669	69.7488
12191	11.6554	7.28964	20.6577	10.0755	21.5635	11.7705	6.78888	12.3955	130.587	192.416	181.489	22.561	13.9937	0
121946	17.4831	13.1214	37.6266	11.5148	18.246	13.452	18.6694	13.7727	7.76463	9.1851	8.27544	10.255	5.24763	38.0448
121982	207.466	294.502	248.63	302.264	505.912	415.33	315.683	484.8	95.2932	74.4229	116.998	194.845	421.56	179.656
121995	44.2904	53.9433	47.2176	27.3477	24.8809	47.0819	23.7611	28.9227	77.4111	54.6396	76.1911	22.561	36.7334	63.408
122001	34.9661	21.8689	25.0844	23.0296	26.5397	25.2224	47.5221	13.7727	55.2936	52.7555	52.5062	32.816	31.4858	23.2496
122009	38.4628	58.3171	55.3332	41.7412	49.7619	48.7634	56.0082	63.3546	39.7643	31.4413	56.7866	32.816	29.7366	65.5216
122014	17.4831	34.9903	22.1333	33.1051	31.5159	31.9484	30.5499	30.3	13.4116	14.9552	15.6948	32.816	19.2413	38.0448
12207	34.9661	16.0372	5.9022	27.3477	16.5873	1.6815	16.9722	22.0364	6.35288	6.82995	5.99256	12.306	19.2413	14.7952
122133	29.1385	36.4482	36.8888	31.6657	38.1508	21.8595	22.0638	22.0364	85.6463	27.202	87.8909	49.2239	29.7366	8.45439
122161	18.6486	18.9531	37.6266	8.63611	24.8809	28.5854	8.48609	13.7727	22.8233	14.9552	21.402	14.357	10.4953	14.7952
12217	11.6554	8.74757	8.11553	5.75741	3.31746	13.452	6.78888	0	32.235	22.2562	27.3946	12.306	3.49842	8.45439
12219	4.66215	0	3.68888	7.19676	4.97619	0	0	1.37727	16.941	24.7291	19.1191	2.051	0	4.2272
122246	75.76	103.513	99.5997	89.2398	66.3492	67.2599	78.0721	42.6955	64.9406	101.389	89.0323	49.2239	106.702	124.702
12228	26.8074	2.91586	14.0177	7.19676	8.29365	3.36299	10.1833	13.7727	58.3524	31.6768	64.4914	6.15299	3.49842	12.6816
12230	4.66215	2.91586	1.47555	2.8787	4.97619	0	0	0	1.88234	3.65049	0.85608	0	5.24763	6.3408
12232	0	4.37378	9.59108	0	6.63492	0	0	4.13182	4.94113	5.2991	5.99256	4.10199	8.74606	2.1136
122442	663.191	710.011	712.691	935.579	656.857	593.568	376.783	515.1	77.4111	64.0602	65.6328	389.69	526.513	515.718
12251	2.33108	2.91586	1.47555	2.8787	6.63492	0	0	0	0.470584	1.05982	0.28536	4.10199	3.49842	2.1136
122522	40.7938	68.5226	53.1198	66.2102	46.4444	65.5784	84.8609	34.4318	15.9999	16.4861	16.5509	55.3769	68.2192	29.5904
122539	306.537	129.756	382.905	93.5579	134.357	70.6228	61.0999	61.9773	31.2938	27.202	26.5385	162.029	117.197	207.133
12259	5.82769	5.83171	11.0666	7.19676	9.95237	0	5.09166	8.26364	15.294	31.3235	15.1241	4.10199	3.49842	6.3408
12261	1.16554	0	2.9511	0	0	1.6815	1.69722	0	2.8235	0.353273	2.8536	0	0	0
12263	0	1.45793	0	1.43935	0	1.6815	0	0	7.05876	4.94582	5.13648	0	0	0
12266	187.652	150.167	1334.64	125.224	213.976	3805.23	782.418	254.796	32.7056	30.617	36.2407	92.2949	164.426	120.475
12269	6.99323	16.0372	20.6577	5.75741	13.2698	10.089	6.78888	4.13182	116.234	202.19	129.268	24.612	3.49842	6.3408
122691	5.82769	8.74757	4.42665	5.75741	0	6.72599	1.69722	1.37727	35.0585	33.5609	27.3946	8.20399	8.74606	8.45439
122710	10.4898	7.28964	16.2311	17.2722	16.5873	53.8079	6.78888	23.4137	62.823	65.7088	53.6477	12.306	10.4953	12.6816
122754	1.16554	5.83171	10.3289	5.75741	1.65873	18.4965	0	1.37727	50.8231	47.9274	43.3747	4.10199	5.24763	0
12287	1.16554	0	2.21333	2.8787	0	0	0	0	7.29405	3.65049	3.70968	2.051	1.74921	0
122875	9.32431	4.37378	18.4444	14.3935	9.95237	10.089	23.7611	11.0182	49.4113	41.0974	45.943	14.357	6.99684	6.3408
122917	72.2634	64.1488	100.337	84.9218	61.373	114.342	45.8249	85.391	67.5288	63.4714	53.3623	49.2239	57.724	42.272
122921	1.16554	2.91586	3.68888	0	0	0	1.69722	1.37727	31.0585	8.83183	30.5335	0	0	6.3408
122936	3.49661	4.37378	5.9022	1.43935	3.31746	0	0	1.37727	26.3527	18.959	24.2556	0	0	4.2272
122939	13.9865	2.91586	14.7555	2.8787	8.29365	20.178	3.39444	9.64092	7.52934	9.1851	6.84864	0	8.74606	8.45439
122956	32.6351	29.1586	50.9065	27.3477	13.2698	16.815	15.275	39.9409	67.7641	58.7611	48.7966	28.714	17.4921	23.2496
122973	9.32431	2.91586	5.16443	4.31806	6.63492	5.04449	6.78888	2.75455	8.7058	6.1234	5.7072	8.20399	3.49842	6.3408
122974	4.66215	13.1214	9.59108	15.8329	9.95237	13.452	13.5778	8.26364	49.176	51.3424	43.3747	12.306	22.7397	16.9088
12302	3.49661	45.1958	8.11553	25.9083	23.2222	18.4965	59.4027	31.6773	0.705876	1.05982	2.8536	30.765	31.4858	33.8176
123036	4.66215	0	0	1.43935	0	1.6815	0	0	11.9999	8.12528	3.42432	0	3.49842	2.1136
123038	15.152	14.5793	15.4933	15.8329	21.5635	13.452	20.3666	11.0182	17.8822	18.8412	12.8412	14.357	13.9937	35.9312
12308	1.16554	5.83171	4.42665	4.31806	0	1.6815	1.69722	1.37727	4.94113	6.00564	3.70968	6.15299	6.99684	0
123122	12.8209	5.83171	6.63998	2.8787	1.65873	0	0	5.50909	1.88234	2.82618	3.13896	4.10199	5.24763	2.1136
123155	29.1385	27.7006	67.8753	28.787	28.1984	35.3114	37.3388	34.4318	110.587	64.8845	77.6179	22.561	41.9811	29.5904
123182	447.567	338.239	607.927	552.711	477.714	689.413	500.68	559.173	52.4701	41.9217	67.345	463.525	491.528	300.131
12321	6.99323	4.37378	4.42665	4.31806	3.31746	6.72599	6.78888	1.37727	27.2939	25.9067	19.1191	0	3.49842	4.2272
123212	97.9052	69.9806	128.373	129.542	82.9365	191.691	67.8888	150.123	47.7643	47.5741	45.0869	125.111	94.4574	82.4303
12324	5.82769	1.45793	5.9022	8.63611	0	10.089	0	0	10.3528	11.658	8.84616	4.10199	3.49842	6.3408
123288	88.5809	75.8123	84.1064	34.5444	28.1984	48.7634	57.7054	52.3364	35.5291	41.9217	36.2407	51.2749	50.7271	65.5216
123302	96.7397	106.429	331.261	80.6037	127.722	1030.76	174.814	100.541	53.8819	51.6956	55.0745	41.0199	73.4669	65.5216
123306	1.16554	0	0.737775	2.8787	1.65873	8.40748	0	4.13182	9.88226	6.9477	6.56328	2.051	3.49842	0
123311	2.33108	1.45793	2.9511	1.43935	4.97619	1.6815	6.78888	6.88637	19.5292	20.4898	22.2581	0	1.74921	8.45439
12335	97.9052	112.26	111.404	106.512	91.2301	109.297	127.291	92.2773	105.646	105.275	102.73	90.2439	122.445	88.7711
123377	4.66215	1.45793	4.42665	2.8787	0	5.04449	0	0	0	0.588789	1.14144	0	0	2.1136
123382	3.49661	0	2.21333	0	1.65873	1.6815	0	0	2.35292	3.76825	3.13896	0	1.74921	0
123394	36.1317	45.1958	61.2354	40.3018	31.5159	20.178	42.4305	16.5273	11.0587	10.9515	11.9851	34.867	57.724	73.976
12340	0	0	0.737775	5.75741	0	0	6.78888	1.37727	2.11763	1.05982	0.28536	0	1.74921	6.3408
12346	116.554	511.733	334.212	437.563	359.944	955.09	519.349	279.587	102.823	80.5463	97.8785	264.579	514.268	391.016
123523	11.6554	20.411	9.59108	57.5741	21.5635	26.9039	18.6694	28.9227	6.35288	6.71219	5.99256	22.561	10.4953	2.1136
12355	75.76	8.74757	8.11553	12.9542	8.29365	11.7705	1.69722	6.88637	40.7055	47.3386	45.6576	16.408	1.74921	10.568
123553	1.16554	0	2.21333	1.43935	0	0	11.8805	0	5.8823	4.82807	2.8536	0	0	2.1136
12357	16.3175	2.91586	9.59108	4.31806	4.97619	3.36299	13.5778	2.75455	10.1176	18.488	12.2705	8.20399	1.74921	4.2272
12365	2.33108	4.37378	3.68888	0	0	6.72599	0	0	6.11759	6.47667	16.2655	0	1.74921	0
123687	0	0	0.737775	0	0	0	1.69722	0	0.235292	0.353273	1.14144	0	0	0
123700	2.33108	7.28964	5.16443	4.31806	3.31746	0	0	2.75455	16.941	19.7833	13.4119	6.15299	0	0
123701	12.8209	4.37378	6.63998	7.19676	14.9286	11.7705	3.39444	8.26364	24.9409	27.202	15.4094	18.459	6.99684	4.2272
12373	19.8141	8.74757	12.5422	8.63611	18.246	3.36299	11.8805	16.5273	20.4704	24.2581	19.6898	18.459	17.4921	2.1136
123799	2488.42	1182.38	2874.37	2367.73	1917.49	3695.93	1882.22	2355.14	222.351	43.9236	214.591	1968.96	1796.44	1099.07
123959	50.1181	52.4854	180.755	64.7708	126.063	97.5268	84.8609	72.9955	38.3526	23.316	35.67	16.408	122.445	50.7264
123967	22.1452	30.6165	31.7243	11.5148	24.8809	13.452	13.5778	26.1682	10.3528	9.65613	13.1266	18.459	20.9905	8.45439
123985	10.4898	11.6634	8.11553	11.5148	9.95237	5.04449	11.8805	8.26364	5.64701	2.82618	3.99504	0	13.9937	25.3632
123987	68.7667	78.7281	60.4976	46.0593	61.373	57.1709	54.311	61.9773	39.9996	36.7404	34.5286	49.2239	55.9748	122.589
12400	5.82769	16.0372	11.8044	18.7116	16.5873	15.1335	20.3666	11.0182	6.58818	2.59067	2.8536	2.051	17.4921	50.7264
124019	194.645	112.26	180.017	462.032	152.603	654.102	241.005	413.182	24.9409	16.7216	23.1142	297.395	215.153	158.52
12403	8.15877	13.1214	7.37775	17.2722	4.97619	3.36299	6.78888	4.13182	13.6469	12.9533	15.9802	22.561	8.74606	8.45439
12404	1.16554	2.91586	0	0	1.65873	0	0	0	20.941	18.7235	27.9653	0	3.49842	0
12405	0	0	2.21333	2.8787	1.65873	0	0	1.37727	3.76467	1.76637	1.71216	0	0	0
124070	68.7667	74.3543	92.9597	92.1185	72.9841	43.7189	71.2832	60.6	122.587	163.565	170.36	90.2439	41.9811	52.84
12409	0	5.83171	5.16443	1.43935	4.97619	0	0	0	22.8233	21.5497	22.5434	16.408	6.99684	0
12411	0	0	0	0	0	0	0	0	23.0586	23.0805	22.2581	0	0	0
124129	62.9391	81.644	428.648	113.709	96.2063	928.186	225.73	107.427	116.234	109.397	115	53.3259	57.724	86.6575
124221	6.99323	10.2055	14.0177	20.1509	14.9286	35.3114	15.275	38.5637	5.64701	2.2374	4.2804	59.4789	17.4921	16.9088
124244	19.8141	40.822	37.6266	27.3477	19.9047	25.2224	16.9722	17.9046	23.9998	29.9105	25.1117	53.3259	36.7334	29.5904
12425	20.9797	7.28964	21.3955	27.3477	14.9286	20.178	42.4305	16.5273	273.88	301.106	255.683	6.15299	22.7397	29.5904
124252	23.3108	34.9903	28.7732	34.5444	44.7857	26.9039	30.5499	37.1864	16.4704	10.2449	9.70224	26.663	31.4858	19.0224
124280	520.996	169.12	81.1553	142.496	129.381	149.653	96.7415	99.1637	40.9408	32.0301	45.6576	178.437	108.451	224.041
12429	3.49661	5.83171	12.5422	4.31806	21.5635	5.04449	22.0638	16.5273	2.58821	2.11964	0.57072	8.20399	27.9874	6.3408
12431	87.4154	71.4385	61.9731	67.6495	66.3492	47.0819	132.383	104.673	170.116	161.446	145.819	110.754	85.7113	150.066
124318	11.6554	18.9531	25.0844	12.9542	11.6111	38.6744	16.9722	17.9046	21.6469	24.4936	30.2482	18.459	8.74606	21.136
124327	16.3175	18.9531	28.0355	30.2264	0	10.089	6.78888	9.64092	71.764	57.1125	70.1986	10.255	17.4921	12.6816
12434	5.82769	1.45793	7.37775	1.43935	6.63492	11.7705	1.69722	1.37727	62.1171	92.2043	73.3375	18.459	6.99684	4.2272
12438	5.82769	10.2055	6.63998	1.43935	4.97619	11.7705	1.69722	5.50909	11.5293	15.544	8.27544	2.051	3.49842	6.3408
12439	9.32431	8.74757	14.7555	12.9542	11.6111	0	3.39444	5.50909	141.881	232.689	149.814	22.561	5.24763	14.7952
12440	12.8209	7.28964	26.5599	21.5903	29.8571	8.40748	15.275	13.7727	22.3527	23.6693	23.6849	26.663	17.4921	29.5904
124407	171.334	94.7653	211.742	79.1643	58.0555	47.0819	95.0443	56.4682	120.705	123.175	126.7	90.2439	59.4732	103.566
124414	17.4831	4.37378	7.37775	2.8787	3.31746	1.6815	1.69722	1.37727	0.941168	1.88412	1.14144	4.10199	1.74921	8.45439
124464	40.7938	20.411	16.2311	28.787	14.9286	11.7705	11.8805	53.7137	27.9997	25.7889	34.2432	24.612	17.4921	25.3632
12447	0	0	1.47555	0	0	1.6815	0	0	9.88226	8.47855	6.27792	0	0	0
124524	47.7871	33.5323	33.9377	54.6954	21.5635	21.8595	23.7611	30.3	59.2936	66.7686	53.933	20.51	29.7366	29.5904
124527	57.1114	27.7006	72.302	46.0593	23.2222	20.178	22.0638	19.2818	179.528	114.578	172.357	34.867	33.235	46.4992
12453	222.618	844.14	193.297	274.916	63.0317	90.8008	1744.74	2298.67	15.7646	94.0884	14.8387	1599.78	8.74606	6.3408
124532	216.79	100.597	216.906	70.5282	79.619	65.5784	52.6138	56.4682	94.8227	91.4977	87.6055	82.0399	97.9558	86.6575
124553	6.99323	7.28964	2.9511	10.0755	23.2222	1.6815	5.09166	5.50909	7.99993	6.59443	11.4144	6.15299	6.99684	2.1136
12457	34.9661	39.3641	27.2977	54.6954	36.492	40.3559	27.1555	22.0364	104.705	182.053	113.003	45.1219	22.7397	44.3856
124600	3.49661	2.91586	2.21333	1.43935	3.31746	1.6815	0	1.37727	3.29409	4.00376	1.71216	0	0	8.45439
124610	167.837	83.1019	139.44	145.375	106.159	153.016	127.291	161.141	49.8819	52.0489	59.0695	172.284	110.2	88.7711
124622	11.6554	8.74757	10.3289	21.5903	3.31746	11.7705	11.8805	16.5273	37.1761	52.0489	44.2308	8.20399	3.49842	10.568
124647	205.135	113.718	171.902	123.784	137.675	58.8524	30.5499	53.7137	126.352	78.6621	148.673	82.0399	73.4669	124.702
124648	44.2904	32.0744	37.6266	66.2102	28.1984	11.7705	6.78888	13.7727	159.057	103.038	114.715	16.408	19.2413	23.2496
124712	66.4357	53.9433	69.3509	47.4986	51.4206	31.9484	30.5499	28.9227	46.5878	31.9123	33.3871	26.663	41.9811	38.0448
124759	24.4763	53.9433	19.1822	86.3611	51.4206	40.3559	27.1555	53.7137	24.7057	36.3871	15.9802	73.8359	26.2382	65.5216
12479	0	0	0.737775	0	0	0	0	0	0.470584	0.235515	1.99752	0	0	2.1136
124829	18.6486	10.2055	7.37775	4.31806	16.5873	6.72599	15.275	1.37727	8.47051	9.77389	9.70224	6.15299	8.74606	10.568
12485	1.16554	0	2.21333	0	0	0	5.09166	1.37727	3.52938	3.53273	3.70968	4.10199	0	2.1136
12487	0	4.37378	7.37775	1.43935	3.31746	0	0	2.75455	84.7051	9.1851	83.3251	2.051	1.74921	2.1136
12495	2.33108	2.91586	5.16443	2.8787	8.29365	5.04449	1.69722	2.75455	7.29405	5.06358	2.8536	0	5.24763	4.2272
124999	20.9797	36.4482	33.1999	53.256	58.0555	26.9039	56.0082	35.8091	27.9997	27.3198	32.8164	51.2749	52.4763	25.3632
125003	370.641	567.134	678.753	801.719	744.769	1111.47	532.927	647.319	81.6463	59.9387	83.0398	719.9	577.24	479.787
12501	36.1317	33.5323	54.5954	30.2264	29.8571	10.089	28.8527	23.4137	24.4704	23.5515	27.1092	30.765	19.2413	19.0224
12503	6.99323	33.5323	14.7555	20.1509	29.8571	11.7705	25.4583	23.4137	27.2939	19.1945	24.8263	6.15299	17.4921	21.136
125071	8.15877	0	3.68888	2.8787	3.31746	3.36299	0	6.88637	7.99993	8.24304	8.27544	0	5.24763	6.3408
125072	3.49661	8.74757	5.9022	5.75741	3.31746	0	13.5778	11.0182	9.41168	8.3608	8.27544	12.306	3.49842	4.2272
12508	9.32431	7.28964	16.9688	4.31806	9.95237	8.40748	3.39444	12.3955	86.5874	80.8995	74.1936	14.357	6.99684	14.7952
125089	5.82769	1.45793	1.47555	0	6.63492	3.36299	1.69722	1.37727	6.58818	6.71219	5.99256	0	1.74921	2.1136
125107	19.8141	17.4951	16.9688	10.0755	21.5635	11.7705	15.275	13.7727	15.5293	14.7197	9.9876	6.15299	15.7429	8.45439
125125	26.8074	23.3269	22.1333	5.75741	18.246	15.1335	11.8805	17.9046	7.76463	13.5421	11.129	16.408	10.4953	35.9312
125141	22.1452	27.7006	21.3955	33.1051	38.1508	79.0303	42.4305	59.2228	28.7056	27.9086	28.2506	43.0709	20.9905	25.3632
125151	1.16554	0	0.737775	0	4.97619	1.6815	3.39444	4.13182	5.17642	3.886	1.99752	2.051	0	4.2272
125159	6.99323	20.411	15.4933	14.3935	11.6111	16.815	27.1555	19.2818	35.2938	32.3834	36.8114	22.561	12.2445	19.0224
12517	0	4.37378	0	0	1.65873	0	0	0	0.235292	1.05982	0.28536	0	0	2.1136
125173	170.169	183.699	988.619	161.207	257.103	4573.67	661.915	352.582	41.1761	29.7927	35.67	178.437	223.899	192.337
125187	2.33108	0	2.21333	1.43935	1.65873	3.36299	0	0	2.8235	2.35515	1.4268	0	0	0
12526	5.82769	17.4951	18.4444	17.2722	11.6111	26.9039	15.275	9.64092	18.1175	16.4861	19.4045	6.15299	6.99684	16.9088
125270	1.16554	1.45793	1.47555	0	0	1.6815	1.69722	2.75455	0.470584	1.05982	0.85608	0	0	2.1136
12529	9.32431	7.28964	9.59108	4.31806	8.29365	0	11.8805	5.50909	6.82347	5.2991	7.41936	2.051	0	14.7952
125294	167.837	113.718	118.782	158.329	134.357	136.201	118.805	99.1637	61.6465	67.0041	62.7792	162.029	73.4669	73.976
12531	2.33108	8.74757	1.47555	1.43935	1.65873	0	3.39444	0	4.23526	4.94582	3.13896	4.10199	1.74921	0
125318	27.9729	11.6634	34.6754	2.8787	31.5159	30.2669	15.275	11.0182	35.0585	32.8544	30.2482	12.306	22.7397	23.2496
125367	4.66215	1.45793	8.85331	1.43935	4.97619	6.72599	6.78888	2.75455	6.82347	6.00564	5.13648	6.15299	3.49842	8.45439
125368	1.16554	0	0.737775	1.43935	1.65873	1.6815	5.09166	5.50909	0.705876	3.41497	0.85608	0	1.74921	0
125398	23.3108	67.0647	39.8399	40.3018	63.0317	45.4004	113.714	55.0909	5.17642	2.94394	4.56576	28.714	82.2129	52.84
12543	4.66215	2.91586	5.16443	2.8787	1.65873	0	1.69722	1.37727	63.7641	76.5425	70.4839	2.051	5.24763	4.2272
125460	6.99323	13.1214	6.63998	10.0755	13.2698	10.089	8.48609	2.75455	3.76467	6.82995	4.85112	4.10199	13.9937	4.2272
125467	16.3175	8.74757	6.63998	4.31806	14.9286	0	1.69722	2.75455	10.5881	13.3066	10.273	16.408	8.74606	2.1136
125481	3.49661	2.91586	1.47555	0	3.31746	3.36299	1.69722	2.75455	6.82347	7.30098	9.70224	0	0	0
125488	2.33108	13.1214	11.8044	20.1509	14.9286	11.7705	5.09166	19.2818	3.52938	6.1234	5.42184	14.357	8.74606	16.9088
125496	1.16554	0	0.737775	7.19676	0	8.40748	5.09166	5.50909	8.47051	8.71407	7.134	8.20399	1.74921	4.2272
125511	2.33108	1.45793	0.737775	2.8787	1.65873	0	0	2.75455	2.8235	2.70843	1.99752	0	0	2.1136
125563	9.32431	8.74757	1.47555	11.5148	14.9286	5.04449	5.09166	8.26364	14.1175	9.1851	32.531	14.357	8.74606	8.45439
125634	3.49661	4.37378	5.9022	5.75741	6.63492	5.04449	5.09166	2.75455	28.4703	19.9011	23.3995	0	3.49842	2.1136
125652	104.898	48.1116	142.391	34.5444	66.3492	122.749	93.347	214.855	71.5288	40.7442	57.6427	88.1929	54.2255	52.84
125655	122.382	223.063	310.603	217.342	202.365	201.78	149.355	170.782	52.7054	55.2284	64.206	244.069	167.924	551.649
12567	23.3108	8.74757	132.062	11.5148	104.5	52.1264	89.9526	56.4682	4.47055	6.71219	3.13896	28.714	115.448	8.45439
125693	3.49661	5.83171	1.47555	4.31806	3.31746	8.40748	6.78888	8.26364	4.47055	5.18134	7.70472	6.15299	3.49842	6.3408
12573	4.66215	1.45793	0.737775	1.43935	0	0	1.69722	0	7.29405	7.06546	2.8536	0	3.49842	0
125749	15.152	17.4951	11.0666	14.3935	11.6111	5.04449	11.8805	16.5273	13.1764	12.3646	16.2655	22.561	6.99684	6.3408
125777	19.8141	13.1214	12.5422	23.0296	23.2222	15.1335	10.1833	5.50909	24.2351	17.8992	21.402	26.663	13.9937	21.136
125790	3.49661	8.74757	0	4.31806	4.97619	10.089	0	5.50909	3.52938	1.88412	5.13648	6.15299	1.74921	2.1136
125903	51.2837	26.2427	49.431	17.2722	79.619	31.9484	22.0638	23.4137	57.1759	92.4398	46.799	79.9889	47.2287	38.0448
12591	10.4898	29.1586	11.0666	14.3935	14.9286	5.04449	5.09166	1.37727	36.235	20.3721	27.9653	4.10199	10.4953	19.0224
12592	0	0	1.47555	0	0	0	0	0	6.82347	12.0113	5.99256	0	3.49842	0
125969	62.9391	11.6634	11.8044	11.5148	8.29365	18.4965	8.48609	12.3955	0.941168	0.942062	1.4268	10.255	13.9937	10.568
12597	3.49661	2.91586	3.68888	0	16.5873	6.72599	3.39444	0	13.8822	18.3702	19.4045	0	5.24763	6.3408
125975	8.15877	11.6634	1.47555	7.19676	14.9286	3.36299	8.48609	4.13182	9.88226	17.1926	9.70224	24.612	12.2445	4.2272
12598	11.6554	2.91586	5.16443	8.63611	9.95237	18.4965	1.69722	12.3955	7.05876	8.3608	10.273	6.15299	3.49842	2.1136
125996	26.8074	29.1586	14.0177	31.6657	21.5635	3.36299	11.8805	30.3	83.5286	86.6697	75.335	12.306	22.7397	16.9088
125997	4.66215	8.74757	6.63998	1.43935	4.97619	1.6815	16.9722	4.13182	7.52934	3.76825	9.70224	4.10199	8.74606	10.568
126006	15.152	13.1214	8.11553	15.8329	31.5159	28.5854	37.3388	61.9773	23.0586	29.6749	39.9504	26.663	48.9779	27.4768
126065	4.66215	2.91586	2.21333	10.0755	4.97619	6.72599	5.09166	11.0182	14.5881	11.5403	27.1092	4.10199	1.74921	2.1136
126089	9.32431	10.2055	15.4933	18.7116	13.2698	11.7705	22.0638	16.5273	10.3528	11.187	11.9851	24.612	10.4953	10.568
12616	12.8209	10.2055	2.21333	2.8787	4.97619	13.452	1.69722	1.37727	1.88234	2.47291	2.8536	0	5.24763	6.3408
126164	736.62	1264.02	889.757	614.603	588.849	1454.49	1103.19	866.305	23.5292	19.7833	29.3921	935.255	1241.94	2052.3
126378	0	5.83171	2.9511	1.43935	6.63492	1.6815	0	1.37727	0.941168	2.11964	0.57072	0	1.74921	2.1136
12643	1.16554	8.74757	1.47555	7.19676	3.31746	1.6815	6.78888	2.75455	42.8231	63.8247	57.6427	10.255	1.74921	0
126449	18.6486	34.9903	19.9199	20.1509	41.4682	31.9484	18.6694	13.7727	28.9409	21.6674	21.9727	22.561	22.7397	35.9312
126453	30.304	32.0744	24.3466	18.7116	23.2222	13.452	28.8527	34.4318	59.2936	44.8657	41.0918	24.612	36.7334	52.84
12651	4.66215	1.45793	3.68888	5.75741	8.29365	26.9039	0	4.13182	13.8822	17.7814	13.1266	2.051	6.99684	4.2272
126529	11.6554	13.1214	8.85331	21.5903	24.8809	11.7705	10.1833	6.88637	29.1762	28.7329	21.6874	6.15299	5.24763	2.1136
12653	2.33108	2.91586	2.21333	0	1.65873	3.36299	0	4.13182	27.5292	32.7366	23.3995	4.10199	1.74921	4.2272
12655	3.49661	5.83171	0.737775	2.8787	1.65873	1.6815	0	4.13182	9.64697	17.3104	12.5558	2.051	0	8.45439
126557	20.9797	129.756	45.0043	154.011	187.436	87.4378	200.272	180.423	11.7646	8.12528	9.9876	221.508	110.2	114.134
126578	59.4424	94.7653	67.1376	148.253	136.016	100.89	96.7415	106.05	33.4115	45.4545	57.6427	188.692	69.9684	88.7711
12658	32.6351	5.83171	11.8044	0	11.6111	10.089	8.48609	8.26364	35.5291	59.7032	38.809	16.408	17.4921	10.568
12667	9.32431	7.28964	1.47555	5.75741	3.31746	1.6815	8.48609	1.37727	27.2939	19.3123	35.67	8.20399	6.99684	8.45439
126673	731.958	262.427	828.522	408.776	583.873	374.974	324.169	406.296	55.0583	44.6302	53.077	401.996	456.544	287.449
126691	167.837	122.466	146.08	128.102	121.087	107.616	154.447	115.691	193.41	124.588	228.288	106.652	103.203	109.907
126697	39.6283	30.6165	22.871	34.5444	21.5635	13.452	33.9444	22.0364	102.823	74.6584	95.5956	168.182	19.2413	38.0448
126711	27.9729	26.2427	36.151	24.469	38.1508	62.2154	54.311	46.8273	28.7056	32.3834	34.8139	32.816	22.7397	31.704
12674	39.6283	118.092	70.0887	92.1185	79.619	47.0819	71.2832	162.518	86.3522	85.0211	77.9033	82.0399	55.9748	59.1808
12677	1.16554	1.45793	5.9022	1.43935	1.65873	0	6.78888	4.13182	4.70584	4.82807	8.84616	2.051	3.49842	0
126785	114.223	49.5696	81.1553	83.4824	109.476	63.8969	56.0082	45.45	34.5879	49.576	34.8139	77.9379	174.921	124.702
126787	40.7938	20.411	46.4799	7.19676	13.2698	15.1335	6.78888	4.13182	25.4115	24.4936	21.402	10.255	13.9937	25.3632
126922	15.152	37.9061	29.511	31.6657	24.8809	68.9413	42.4305	31.6773	10.3528	17.5459	17.6923	45.1219	26.2382	23.2496
126958	23.3108	37.9061	59.7598	35.9838	36.492	50.4449	56.0082	50.9591	19.9998	21.6674	25.1117	28.714	40.2319	46.4992
12696	16.3175	11.6634	11.8044	0	9.95237	8.40748	8.48609	1.37727	35.0585	33.4432	29.9628	4.10199	5.24763	23.2496
12697	4.66215	14.5793	2.9511	1.43935	4.97619	13.452	0	8.26364	8.7058	8.83183	6.56328	6.15299	1.74921	4.2272
126989	85.0843	64.1488	78.2042	80.6037	91.2301	42.0374	61.0999	45.45	57.6465	76.0715	63.3499	59.4789	69.9684	73.976
12700	8.15877	8.74757	7.37775	7.19676	14.9286	6.72599	1.69722	11.0182	43.2937	27.5553	37.6675	4.10199	10.4953	12.6816
127049	166.672	188.073	163.786	228.857	222.27	215.232	196.877	166.65	54.823	64.649	43.0894	172.284	222.15	236.723
127071	740.117	705.637	931.81	1006.11	933.864	1309.89	884.251	1107.33	55.2936	21.1964	71.34	836.807	694.437	686.92
12708	54.7803	36.4482	33.1999	21.5903	41.4682	20.178	13.5778	17.9046	39.7643	45.8077	11.6998	41.0199	45.4795	71.8624
127082	74.5944	94.7653	78.2042	79.1643	69.6666	104.253	100.136	96.4092	79.0581	85.9631	77.6179	96.3969	75.2161	65.5216
127111	10.4898	7.28964	8.85331	18.7116	18.246	10.089	15.275	27.5455	22.8233	20.0188	19.9752	55.3769	12.2445	31.704
12719	0	0	3.68888	0	0	6.72599	0	0	10.8234	10.1272	19.4045	0	0	0
12723	5.82769	11.6634	2.9511	7.19676	3.31746	5.04449	5.09166	9.64092	8.47051	4.59255	8.5608	12.306	5.24763	0
12724	6.99323	0	13.28	0	9.95237	5.04449	1.69722	2.75455	58.1171	44.5124	60.4963	2.051	3.49842	2.1136
127280	50.1181	91.8495	61.2354	47.4986	63.0317	75.6673	81.4665	75.7501	450.819	101.743	414.913	51.2749	64.7208	97.2255
127296	52.4492	59.7751	43.5288	51.8167	38.1508	104.253	61.0999	66.1091	23.7645	33.5609	27.3946	108.703	64.7208	46.4992
12731	4.66215	2.91586	5.9022	4.31806	1.65873	0	0	4.13182	48.7054	47.3386	47.6551	6.15299	3.49842	2.1136
127324	613.073	380.519	605.714	840.581	686.714	684.369	373.388	608.755	51.9995	18.2524	53.6477	549.667	440.801	376.221
127335	175.996	680.852	160.097	944.215	870.833	785.259	687.374	867.682	30.3527	19.1945	42.2333	875.776	683.942	885.598
12737	19.8141	23.3269	16.9688	25.9083	16.5873	16.815	23.7611	17.9046	29.6468	25.9067	19.9752	14.357	38.4826	19.0224
12741	61.7735	16.0372	32.4621	14.3935	19.9047	3.36299	18.6694	27.5455	239.527	366.344	203.462	4.10199	24.489	23.2496
127430	45.456	59.7751	69.3509	86.3611	71.3253	60.5339	59.4027	61.9773	55.9995	44.9834	41.6626	55.3769	69.9684	88.7711
127529	75.76	39.3641	78.2042	41.7412	44.7857	129.475	86.5582	99.1637	52.4701	63.2359	65.3474	65.6319	34.9842	48.6128
127601	57.1114	32.0744	39.1021	40.3018	39.8095	28.5854	39.036	38.5637	50.1172	27.3198	59.9256	28.714	34.9842	33.8176
127651	213.293	14.5793	11.8044	12.9542	19.9047	20.178	8.48609	8.26364	19.2939	20.0188	13.4119	10.255	13.9937	2.1136
127674	2.33108	4.37378	2.21333	1.43935	3.31746	3.36299	0	0	4.94113	4.82807	2.8536	2.051	3.49842	2.1136
127680	11.6554	2.91586	5.16443	1.43935	0	3.36299	1.69722	0	12.7058	13.8954	14.5534	2.051	0	0
127692	10.4898	11.6634	16.9688	5.75741	1.65873	16.815	8.48609	11.0182	19.0586	9.42062	11.9851	2.051	8.74606	8.45439
12770	23.3108	0	3.68888	2.8787	0	10.089	3.39444	6.88637	24.4704	20.1366	33.1018	2.051	8.74606	2.1136
127741	22.1452	30.6165	18.4444	27.3477	53.0793	57.1709	49.2194	38.5637	95.5285	245.407	69.3425	16.408	20.9905	8.45439
127772	128.209	148.709	146.817	148.253	149.286	122.749	169.722	158.386	55.9995	45.3367	57.3574	196.896	195.912	133.157
12778	13.9865	13.1214	10.3289	2.8787	8.29365	10.089	10.1833	2.75455	19.0586	16.3683	17.407	2.051	1.74921	8.45439
12779	12.8209	23.3269	11.0666	15.8329	16.5873	8.40748	13.5778	17.9046	45.4113	46.9853	42.2333	16.408	15.7429	23.2496
127808	195.81	249.306	143.866	217.342	204.024	149.653	218.941	151.5	83.2934	89.9669	101.588	184.59	174.921	302.245
12781	2.33108	2.91586	0.737775	4.31806	4.97619	1.6815	1.69722	2.75455	13.6469	18.488	18.8338	10.255	0	8.45439
12783	3.49661	1.45793	24.3466	8.63611	4.97619	13.452	11.8805	2.75455	45.4113	40.3909	40.2358	4.10199	5.24763	0
12784	0	7.28964	9.59108	1.43935	1.65873	1.6815	3.39444	5.50909	12.9411	12.3646	11.129	0	0	2.1136
127851	53.6148	72.8964	81.8931	74.8463	68.0079	63.8969	81.4665	119.823	90.1168	163.919	121.278	67.6829	68.2192	73.976
12787	4.66215	5.83171	8.85331	8.63611	6.63492	6.72599	3.39444	11.0182	9.64697	13.6599	7.99008	12.306	6.99684	27.4768
12790	27.9729	16.0372	12.5422	14.3935	23.2222	8.40748	10.1833	8.26364	11.9999	19.7833	16.2655	8.20399	27.9874	21.136
127903	230.777	112.26	106.977	132.42	154.262	159.742	162.933	165.273	107.293	99.2697	91.6006	71.7849	132.94	82.4303
12796	0	0	0.737775	0	0	0	0	2.75455	8.23522	7.06546	7.41936	0	0	0
127987	33.8006	48.1116	43.5288	11.5148	44.7857	26.9039	27.1555	22.0364	19.7645	22.2562	19.6898	32.816	29.7366	31.704
12805	11.6554	11.6634	7.37775	2.8787	4.97619	3.36299	0	4.13182	47.529	36.6226	29.3921	8.20399	8.74606	2.1136
128089	145.692	131.214	112.88	263.401	132.698	248.861	203.666	268.568	46.8231	51.6956	47.3698	164.08	197.661	92.9983
128091	145.692	317.828	155.671	437.563	418	314.44	247.794	338.809	27.5292	24.4936	34.2432	389.69	325.353	382.561
128184	32.6351	14.5793	6.63998	17.2722	9.95237	8.40748	10.1833	6.88637	14.1175	11.3047	13.1266	12.306	12.2445	8.45439
128200	8.15877	1.45793	8.11553	8.63611	6.63492	23.5409	20.3666	17.9046	6.58818	14.2487	6.56328	4.10199	8.74606	8.45439
128204	18.6486	29.1586	9.59108	10.0755	18.246	25.2224	6.78888	20.6591	57.8818	55.1106	43.0894	10.255	19.2413	29.5904
12821	10.4898	5.83171	12.5422	5.75741	18.246	20.178	10.1833	26.1682	40.2349	32.7366	44.5162	10.255	10.4953	19.0224
12826	4.66215	1.45793	2.21333	2.8787	3.31746	0	0	0	13.1764	8.24304	19.4045	0	5.24763	4.2272
128270	24.4763	23.3269	28.7732	30.2264	23.2222	30.2669	37.3388	28.9227	61.8818	48.6339	70.4839	38.969	40.2319	21.136
12828	15.152	33.5323	19.1822	50.3773	44.7857	30.2669	10.1833	15.15	21.4116	30.8525	19.9752	59.4789	19.2413	27.4768
128287	0	0	1.47555	2.8787	1.65873	8.40748	5.09166	4.13182	5.41172	5.06358	6.27792	6.15299	1.74921	2.1136
128316	8.15877	75.8123	17.7066	84.9218	136.016	36.9929	42.4305	50.9591	33.6468	44.3947	38.809	133.315	48.9779	50.7264
12834	4.66215	20.411	8.85331	4.31806	14.9286	23.5409	27.1555	35.8091	26.8233	31.088	22.8288	12.306	10.4953	29.5904
128378	26.8074	48.1116	135.751	102.194	51.4206	36.9929	57.7054	106.05	49.176	27.7908	63.9206	57.4279	92.7082	82.4303
12842	107.23	62.6909	81.8931	135.299	86.2539	117.705	64.4943	148.746	127.764	111.87	108.151	69.7339	83.9621	95.1119
12850	1.16554	1.45793	1.47555	4.31806	3.31746	0	6.78888	0	1.88234	1.17758	1.14144	0	3.49842	6.3408
12858	4.66215	2.91586	7.37775	7.19676	4.97619	0	3.39444	4.13182	4.94113	4.35703	5.42184	2.051	3.49842	4.2272
12864	150.354	2.91586	1.47555	11.5148	3.31746	30.2669	22.0638	34.4318	2.8235	3.53273	2.8536	0	10.4953	12.6816
12867	32.6351	42.2799	33.1999	28.787	48.1031	21.8595	13.5778	19.2818	35.7644	50.2825	36.5261	67.6829	47.2287	23.2496
128688	10.4898	4.37378	2.9511	7.19676	3.31746	10.089	5.09166	0	7.52934	6.35892	9.70224	4.10199	6.99684	2.1136
128781	37.2972	43.7378	40.5777	15.8329	31.5159	6.72599	32.2472	16.5273	53.6466	53.3442	50.5087	16.408	29.7366	35.9312
128783	43.1249	36.4482	50.9065	40.3018	26.5397	26.9039	37.3388	19.2818	41.6467	44.5124	46.799	30.765	33.235	40.1584
12879	2.33108	2.91586	1.47555	0	1.65873	3.36299	15.275	5.50909	13.1764	6.59443	12.5558	6.15299	0	4.2272
12882	404.442	291.586	1100.02	282.113	253.786	4874.66	974.204	494.441	95.2932	75.9537	111.29	121.009	248.388	336.062
128844	2.33108	8.74757	10.3289	2.8787	4.97619	1.6815	8.48609	5.50909	12.2352	4.47479	8.84616	0	13.9937	4.2272
128869	10.4898	7.28964	5.9022	15.8329	18.246	20.178	11.8805	5.50909	5.64701	9.06734	7.99008	12.306	12.2445	2.1136
12890	87.4154	94.7653	125.422	64.7708	84.5952	68.9413	86.5582	84.0137	5.8823	3.41497	6.84864	71.7849	127.692	101.453
128955	11.6554	13.1214	15.4933	8.63611	13.2698	16.815	11.8805	39.9409	15.7646	13.5421	24.541	18.459	20.9905	10.568
128962	57.1114	61.233	47.2176	83.4824	91.2301	21.8595	67.8888	216.232	66.8229	60.4097	64.7767	96.3969	80.4637	99.3391
128975	25.6418	14.5793	16.9688	20.1509	13.2698	23.5409	22.0638	19.2818	10.1176	12.6001	10.8437	14.357	20.9905	19.0224
12898	24.4763	43.7378	41.3154	31.6657	21.5635	21.8595	32.2472	26.1682	108.94	155.793	91.6006	51.2749	34.9842	67.6352
128987	34.9661	27.7006	34.6754	17.2722	28.1984	10.089	30.5499	23.4137	31.7644	47.5741	31.9603	32.816	19.2413	25.3632
12899	3.49661	7.28964	2.9511	11.5148	6.63492	33.6299	8.48609	37.1864	22.8233	25.5534	30.5335	14.357	6.99684	4.2272
12900	34.9661	21.8689	33.1999	30.2264	31.5159	35.3114	10.1833	27.5455	118.117	143.311	133.548	20.51	15.7429	25.3632
129001	201.638	161.83	167.475	191.434	182.46	225.321	125.594	163.896	97.4109	83.4902	84.1812	307.65	134.689	211.36
12903	6.99323	10.2055	3.68888	5.75741	4.97619	5.04449	10.1833	8.26364	16.7057	21.1964	15.1241	20.51	5.24763	8.45439
12904	26.8074	42.2799	26.5599	30.2264	24.8809	25.2224	22.0638	27.5455	80.2346	55.5816	66.4889	43.0709	33.235	63.408
12909	0	0	0.737775	0	0	0	1.69722	0	19.9998	18.2524	14.8387	0	0	0
129118	163.175	158.914	372.577	154.011	223.928	1166.96	264.766	177.668	111.293	113.754	118.424	123.06	141.686	147.952
129144	66.4357	23.3269	33.1999	34.5444	23.2222	18.4965	20.3666	24.7909	63.0582	102.331	57.6427	30.765	19.2413	40.1584
129154	20.9797	52.4854	33.1999	40.3018	74.6428	70.6228	74.6776	56.4682	46.8231	105.158	53.933	55.3769	59.4732	84.5439
129340	8.15877	5.83171	10.3289	1.43935	6.63492	10.089	1.69722	1.37727	5.41172	7.53649	6.56328	4.10199	8.74606	4.2272
129353	13.9865	20.411	17.7066	31.6657	23.2222	26.9039	25.4583	23.4137	17.8822	42.6283	29.3921	24.612	22.7397	31.704
129387	1.16554	1.45793	3.68888	1.43935	1.65873	0	1.69722	6.88637	8.47051	4.71031	13.9826	0	1.74921	2.1136
129409	38.4628	14.5793	37.6266	20.1509	21.5635	21.8595	11.8805	27.5455	11.5293	8.12528	10.5583	63.5809	13.9937	38.0448
12941	39.6283	74.3543	44.2665	63.3315	46.4444	289.217	49.2194	90.9001	41.6467	46.3965	39.665	26.663	59.4732	99.3391
129422	10.4898	5.83171	11.8044	7.19676	11.6111	11.7705	10.1833	11.0182	3.99996	9.06734	6.84864	4.10199	0	14.7952
12951	2.33108	7.28964	2.21333	4.31806	6.63492	1.6815	3.39444	4.13182	12.7058	18.3702	14.8387	6.15299	5.24763	12.6816
12955	9.32431	8.74757	2.9511	17.2722	9.95237	10.089	27.1555	19.2818	44.4702	36.2694	39.3797	4.10199	10.4953	8.45439
129575	16.3175	17.4951	14.7555	14.3935	14.9286	21.8595	1.69722	11.0182	2.8235	4.82807	3.42432	26.663	6.99684	16.9088
129578	0	4.37378	2.9511	8.63611	9.95237	5.04449	6.78888	6.88637	9.17639	5.77013	6.56328	22.561	1.74921	0
129585	0	1.45793	1.47555	0	0	10.089	0	0	1.41175	2.94394	2.28288	0	0	0
12959	94.4086	64.1488	74.5153	74.8463	76.3015	141.246	50.9166	93.6546	33.882	32.8544	30.5335	53.3259	75.2161	59.1808
129699	10.4898	21.8689	5.16443	14.3935	11.6111	3.36299	22.0638	23.4137	54.823	46.0433	55.9306	14.357	20.9905	16.9088
129734	12.8209	121.008	18.4444	73.4069	87.9126	23.5409	45.8249	19.2818	9.17639	10.8337	7.99008	145.621	27.9874	33.8176
129751	118.885	298.875	194.773	348.323	215.635	255.587	251.188	396.655	18.8234	20.3721	22.5434	225.61	169.673	224.041
129819	9.32431	8.74757	9.59108	5.75741	1.65873	5.04449	22.0638	6.88637	2.35292	1.53085	1.99752	4.10199	5.24763	2.1136
12982	3.49661	5.83171	4.42665	10.0755	9.95237	1.6815	0	2.75455	2.58821	3.65049	4.85112	6.15299	5.24763	4.2272
12984	4.66215	1.45793	0.737775	2.8787	14.9286	6.72599	1.69722	5.50909	16.7057	14.602	14.5534	0	0	0
129933	203.969	78.7281	151.982	96.4366	106.159	35.3114	98.4387	48.2046	70.5876	82.1949	67.345	90.2439	106.702	131.043
12997	23.3108	17.4951	40.5777	18.7116	18.246	18.4965	16.9722	15.15	115.293	91.9688	112.432	49.2239	31.4858	12.6816
129998	124.713	27.7006	120.995	17.2722	33.1746	38.6744	37.3388	16.5273	31.9997	25.0824	21.9727	20.51	33.235	40.1584
13006	0	0	0.737775	0	0	0	0	0	0.941168	1.05982	2.28288	0	0	0
13009	3.49661	16.0372	8.11553	7.19676	4.97619	28.5854	8.48609	12.3955	22.3527	36.7404	19.1191	2.051	5.24763	2.1136
130096	24.4763	62.6909	43.5288	38.8625	23.2222	126.112	83.1637	115.691	35.9997	32.0301	36.5261	26.663	38.4826	42.272
13010	4.66215	1.45793	2.21333	1.43935	3.31746	3.36299	6.78888	12.3955	13.4116	17.0749	10.273	4.10199	6.99684	2.1136
130160	4.66215	0	0.737775	4.31806	6.63492	1.6815	0	1.37727	12.7058	8.3608	17.1216	2.051	1.74921	2.1136
130195	733.123	667.731	459.634	713.918	814.436	743.221	493.891	443.482	68.2347	47.2208	61.9231	332.262	409.315	278.995
13030	29.1385	37.9061	23.6088	40.3018	28.1984	35.3114	39.036	33.0546	31.9997	38.1535	37.0968	55.3769	24.489	57.0672
13039	1.16554	2.91586	1.47555	0	0	0	0	1.37727	11.7646	22.1384	7.70472	0	0	0
130397	3.49661	2.91586	5.9022	8.63611	0	0	13.5778	4.13182	3.99996	1.76637	2.56824	4.10199	5.24763	2.1136
13042	72.2634	36.4482	70.0887	28.787	82.9365	67.2599	54.311	93.6546	135.999	126.943	120.707	174.335	54.2255	27.4768
13046	0	10.2055	5.9022	8.63611	6.63492	0	10.1833	8.26364	9.64697	9.53837	7.41936	2.051	5.24763	6.3408
130529	2.33108	4.37378	3.68888	10.0755	1.65873	1.6815	1.69722	4.13182	18.5881	21.6674	21.402	4.10199	1.74921	4.2272
130550	1.16554	0	0.737775	0	1.65873	0	1.69722	0	1.17646	2.2374	1.14144	0	0	2.1136
130565	1.16554	1.45793	2.9511	0	0	0	6.78888	2.75455	4.94113	4.35703	7.41936	0	0	0
130576	27.9729	26.2427	34.6754	41.7412	28.1984	15.1335	32.2472	19.2818	53.176	39.9199	63.0646	12.306	17.4921	33.8176
130581	6.99323	10.2055	7.37775	7.19676	4.97619	8.40748	8.48609	5.50909	23.2939	18.6057	22.5434	18.459	6.99684	4.2272
130647	34.9661	8.74757	10.3289	7.19676	16.5873	3.36299	5.09166	34.4318	8.94109	5.77013	9.70224	6.15299	8.74606	12.6816
13072	1.16554	2.91586	3.68888	5.75741	4.97619	0	3.39444	2.75455	11.9999	9.89165	9.13152	6.15299	1.74921	0
13076	0	0	2.9511	1.43935	0	0	0	0	61.4112	71.2434	48.2258	0	0	0
130764	1.16554	0	1.47555	0	0	0	0	0	2.35292	1.88412	2.28288	0	0	0
13080	15.152	23.3269	16.9688	40.3018	26.5397	8.40748	10.1833	26.1682	13.1764	17.5459	13.4119	8.20399	8.74606	12.6816
130819	15.152	17.4951	22.1333	30.2264	34.8333	77.3488	86.5582	49.5819	8.94109	10.2449	17.407	22.561	66.47	10.568
13082	4.66215	2.91586	13.28	4.31806	3.31746	3.36299	6.78888	0	97.8815	173.457	97.0224	2.051	5.24763	0
130827	32.6351	43.7378	24.3466	53.256	24.8809	38.6744	86.5582	66.1091	54.823	63.9424	85.3226	53.3259	20.9905	35.9312
130880	61.7735	46.6537	102.551	44.6199	28.1984	23.5409	30.5499	16.5273	57.6465	47.9274	49.6526	49.2239	15.7429	67.6352
13092	1.16554	0	3.68888	1.43935	1.65873	8.40748	1.69722	1.37727	16.4704	21.0786	9.70224	0	1.74921	2.1136
130947	10.4898	10.2055	8.11553	12.9542	8.29365	10.089	18.6694	11.0182	11.0587	16.3683	13.4119	4.10199	6.99684	6.3408
130965	1.16554	2.91586	4.42665	0	3.31746	18.4965	6.78888	6.88637	10.1176	5.53461	9.9876	12.306	1.74921	6.3408
131012	62.9391	52.4854	98.1241	129.542	145.968	31.9484	56.0082	50.9591	24.2351	20.9609	22.2581	184.59	83.9621	82.4303
13102	4.66215	1.45793	1.47555	0	1.65873	5.04449	5.09166	1.37727	2.11763	1.53085	2.8536	0	1.74921	2.1136
13105	1.16554	5.83171	1.47555	0	0	0	0	0	17.4116	14.2487	13.1266	2.051	0	10.568
131058	25.6418	36.4482	22.871	15.8329	18.246	11.7705	15.275	12.3955	23.5292	24.1403	25.1117	0	17.4921	21.136
131068	46.6215	58.3171	23.6088	34.5444	49.7619	35.3114	66.1915	53.7137	83.7639	90.9089	81.3276	57.4279	43.7303	73.976
131152	52.4492	30.6165	85.582	47.4986	288.619	53.8079	45.8249	79.8819	16.941	21.5497	19.1191	30.765	117.197	16.9088
131196	135.202	96.2233	177.804	116.587	109.476	132.838	128.989	267.191	176.704	73.2453	193.759	106.652	145.185	131.043
131219	583.935	373.23	619.731	522.485	1506.13	452.322	509.166	437.973	92.705	34.1497	83.0398	842.96	888.599	433.288
13129	0	0	0	0	0	0	0	0	0.470584	0.353273	0	0	0	0
131300	43.1249	24.7848	61.2354	69.0889	36.492	45.4004	47.5221	44.0728	8.23522	5.65237	7.41936	43.0709	38.4826	23.2496
13132	0	1.45793	1.47555	0	0	0	0	1.37727	0	0.353273	0.28536	0	0	0
13134	5.82769	2.91586	8.85331	2.8787	6.63492	10.089	8.48609	13.7727	71.9993	78.0734	51.0794	2.051	3.49842	8.45439
131350	0	1.45793	0.737775	2.8787	0	1.6815	0	0	2.8235	4.12152	5.13648	0	0	4.2272
13136	5.82769	0	1.47555	5.75741	0	3.36299	3.39444	1.37727	4.94113	2.35515	5.99256	0	0	2.1136
13137	4.66215	8.74757	15.4933	15.8329	6.63492	3.36299	3.39444	1.37727	1.64704	4.47479	3.42432	0	10.4953	6.3408
131394	32.6351	21.8689	16.2311	20.1509	31.5159	13.452	16.9722	17.9046	27.5292	17.1926	19.9752	32.816	13.9937	35.9312
131467	38.4628	23.3269	39.8399	25.9083	38.1508	21.8595	30.5499	20.6591	25.6468	30.4992	23.6849	22.561	27.9874	21.136
131515	4.66215	8.74757	3.68888	1.43935	9.95237	3.36299	1.69722	5.50909	15.294	11.658	14.268	0	6.99684	10.568
13159	16.3175	20.411	10.3289	31.6657	24.8809	43.7189	20.3666	45.45	10.5881	10.3627	11.9851	24.612	15.7429	12.6816
131593	64.1046	78.7281	120.995	112.269	41.4682	55.4894	91.6498	50.9591	77.6463	79.1332	109.293	61.5299	71.7177	90.8847
13162	4.66215	2.91586	1.47555	1.43935	6.63492	10.089	0	5.50909	7.05876	8.83183	6.84864	2.051	0	4.2272
131629	102.567	78.7281	71.5642	64.7708	69.6666	57.1709	72.9804	53.7137	63.5288	68.535	66.2035	61.5299	64.7208	63.408
131651	36.1317	21.8689	250.844	122.345	41.4682	8.40748	25.4583	8.26364	76.4699	133.773	65.6328	57.4279	47.2287	99.3391
13167	19.8141	32.0744	12.5422	35.9838	16.5873	21.8595	8.48609	26.1682	31.7644	32.9722	37.3822	8.20399	20.9905	29.5904
131713	15.152	11.6634	8.11553	23.0296	11.6111	6.72599	15.275	24.7909	8.94109	10.9515	9.70224	22.561	24.489	19.0224
13185	13.9865	8.74757	11.8044	15.8329	18.246	18.4965	15.275	20.6591	18.5881	19.6655	15.6948	2.051	10.4953	4.2272
131954	6.99323	5.83171	7.37775	0	4.97619	3.36299	1.69722	6.88637	11.9999	6.59443	7.41936	8.20399	6.99684	8.45439
131974	10.4898	16.0372	5.16443	0	4.97619	3.36299	6.78888	4.13182	5.17642	7.06546	6.27792	10.255	8.74606	2.1136
132006	10.4898	5.83171	19.9199	10.0755	4.97619	0	11.8805	19.2818	39.0585	48.0451	38.2382	2.051	5.24763	6.3408
132086	38.4628	17.4951	30.2488	43.1806	21.5635	73.9858	42.4305	64.7319	21.4116	30.2637	31.675	635.809	38.4826	19.0224
132132	58.2769	68.5226	25.0844	86.3611	76.3015	35.3114	57.7054	45.45	58.3524	55.8172	62.2085	65.6319	52.4763	54.9536
132138	12.8209	11.6634	6.63998	14.3935	13.2698	11.7705	13.5778	13.7727	25.8821	22.845	31.675	16.408	10.4953	6.3408
132140	39.6283	10.2055	10.3289	12.9542	9.95237	3.36299	8.48609	4.13182	3.99996	6.71219	3.70968	2.051	8.74606	14.7952
132158	1.16554	0	1.47555	0	0	0	0	1.37727	3.29409	4.82807	6.56328	0	0	0
132171	31.4695	26.2427	14.7555	28.787	19.9047	60.5339	18.6694	46.8273	25.6468	34.3852	38.5236	47.1729	20.9905	19.0224
132211	6.99323	10.2055	6.63998	2.8787	1.65873	6.72599	5.09166	95.0319	16.2351	17.7814	19.1191	12.306	5.24763	14.7952
132348	8.15877	4.37378	0.737775	10.0755	1.65873	0	3.39444	8.26364	7.05876	2.70843	3.70968	8.20399	1.74921	0
132401	17.4831	8.74757	42.0532	57.5741	19.9047	20.178	18.6694	23.4137	7.76463	7.88977	6.84864	20.51	17.4921	12.6816
132423	115.388	192.447	132.062	264.841	248.809	374.974	145.961	207.968	19.5292	18.3702	22.5434	389.69	215.153	207.133
13244	5.82769	0	2.21333	1.43935	4.97619	0	3.39444	2.75455	0.470584	0.706546	0.85608	0	0	0
132483	18.6486	16.0372	45.7421	7.19676	16.5873	11.7705	25.4583	5.50909	13.8822	21.1964	16.2655	20.51	19.2413	27.4768
132495	88.5809	122.466	87.0575	96.4366	101.182	80.7118	86.5582	99.1637	75.0581	71.2434	74.479	96.3969	78.7145	181.769
132503	153.851	266.801	249.368	328.172	232.222	385.063	320.774	348.45	21.4116	12.2468	24.541	293.293	216.902	249.405
13251	0	0	0	0	0	0	0	0	0.941168	0.117758	0	0	0	0
132514	33.8006	49.5696	35.4132	24.469	43.127	6.72599	56.0082	41.3182	87.5286	147.904	132.692	45.1219	19.2413	65.5216
13253	3.49661	13.1214	2.9511	1.43935	1.65873	3.36299	1.69722	0	7.05876	10.716	9.9876	0	0	6.3408
132601	93.2431	271.175	95.9108	309.461	303.547	166.468	154.447	276.832	51.5289	61.5873	40.2358	346.619	286.871	365.653
13262	1.16554	5.83171	2.21333	0	3.31746	1.6815	8.48609	12.3955	27.2939	13.7777	19.6898	8.20399	19.2413	16.9088
13267	18.6486	96.2233	12.5422	20.1509	16.5873	38.6744	62.7971	12.3955	73.1758	70.5369	74.1936	28.714	61.2224	23.2496
132687	25.6418	45.1958	14.0177	18.7116	13.2698	31.9484	20.3666	16.5273	26.1174	26.4955	29.9628	10.255	24.489	19.0224
132717	27.9729	29.1586	25.8221	17.2722	13.2698	10.089	10.1833	20.6591	62.823	57.1125	76.1911	22.561	31.4858	19.0224
132753	2.33108	8.74757	14.0177	8.63611	8.29365	5.04449	1.69722	12.3955	80.2346	72.7743	79.9008	6.15299	3.49842	10.568
132762	62.9391	71.4385	73.0398	54.6954	51.4206	60.5339	45.8249	44.0728	163.998	227.743	168.648	67.6829	62.9716	50.7264
132772	27.9729	36.4482	17.7066	15.8329	33.1746	35.3114	23.7611	12.3955	11.0587	14.3664	13.4119	30.765	47.2287	10.568
13278	0	0	0	0	0	0	0	0	0.235292	0.471031	2.28288	0	0	0
132782	18.6486	21.8689	25.8221	24.469	29.8571	33.6299	25.4583	28.9227	34.3526	38.1535	27.9653	16.408	29.7366	12.6816
13281	13.9865	148.709	19.1822	214.463	155.921	174.876	179.905	181.8	6.11759	2.59067	8.5608	182.539	150.432	88.7711
13283	1.16554	0	5.16443	1.43935	1.65873	0	0	1.37727	7.29405	6.82995	12.2705	0	0	2.1136
13284	3.49661	13.1214	3.68888	10.0755	4.97619	18.4965	8.48609	1.37727	32.7056	35.2096	36.2407	10.255	3.49842	12.6816
13287	5.82769	0	3.68888	0	1.65873	1.6815	1.69722	2.75455	40.2349	9.53837	44.8015	2.051	1.74921	0
132930	34.9661	5.83171	28.0355	5.75741	6.63492	0	10.1833	1.37727	48.4701	26.6132	51.3648	10.255	3.49842	14.7952
13296	4.66215	2.91586	1.47555	0	1.65873	1.6815	3.39444	0	4.94113	2.00188	2.8536	0	0	4.2272
13297	3.49661	2.91586	5.16443	0	19.9047	0	5.09166	0	14.3528	0.117758	20.5459	16.408	0	0
132994	0	0	6.63998	7.19676	1.65873	0	5.09166	1.37727	0.470584	0.824304	0.28536	2.051	1.74921	0
133047	6.99323	0	6.63998	4.31806	14.9286	0	5.09166	0	26.8233	43.5703	37.3822	2.051	3.49842	2.1136
133135	46.6215	52.4854	47.2176	57.5741	101.182	84.0748	69.586	67.4864	11.9999	8.71407	17.9777	63.5809	80.4637	76.0896
133197	9.32431	7.28964	4.42665	7.19676	4.97619	5.04449	1.69722	6.88637	23.7645	27.7908	23.9702	10.255	3.49842	6.3408
133198	71.0978	86.0178	63.4487	57.5741	164.214	99.2083	76.3749	77.1273	35.0585	42.3928	16.2655	79.9889	94.4574	154.293
133217	20.9797	11.6634	20.6577	11.5148	28.1984	18.4965	39.036	23.4137	3.29409	1.64861	3.42432	6.15299	19.2413	14.7952
133229	6.99323	4.37378	4.42665	8.63611	6.63492	1.6815	5.09166	4.13182	8.23522	17.4281	9.13152	12.306	5.24763	14.7952
133247	4.66215	2.91586	7.37775	2.8787	1.65873	8.40748	3.39444	4.13182	21.6469	18.3702	18.5484	0	12.2445	2.1136
133285	16.3175	27.7006	25.8221	23.0296	18.246	16.815	22.0638	9.64092	115.293	77.7201	113.859	20.51	8.74606	19.0224
13334	10.4898	13.1214	17.7066	17.2722	3.31746	40.3559	16.9722	15.15	19.2939	21.3141	16.2655	30.765	19.2413	10.568
13339	16.3175	7.28964	24.3466	15.8329	29.8571	20.178	10.1833	22.0364	7.76463	4.94582	12.2705	12.306	10.4953	12.6816
133421	65.2701	196.82	67.1376	187.116	222.27	149.653	207.061	230.005	30.588	30.146	29.3921	219.457	145.185	166.974
133432	48.9526	37.9061	22.1333	28.787	14.9286	25.2224	30.5499	22.0364	23.9998	24.2581	25.397	24.612	20.9905	33.8176
13344	6.99323	8.74757	11.8044	18.7116	1.65873	3.36299	5.09166	6.88637	2.8235	4.59255	5.7072	14.357	20.9905	8.45439
133443	16.3175	11.6634	11.0666	7.19676	9.95237	1.6815	11.8805	12.3955	26.588	16.9571	32.531	4.10199	0	2.1136
133461	76.9255	71.4385	51.6443	77.725	61.373	114.342	84.8609	88.1455	46.3525	37.4469	39.0943	75.8869	66.47	84.5439
13349	3.49661	2.91586	6.63998	8.63611	1.65873	3.36299	5.09166	4.13182	9.88226	8.3608	11.4144	2.051	10.4953	4.2272
133542	437.077	155.998	169.688	119.466	112.794	73.9858	128.989	136.35	90.5874	72.892	79.6154	133.315	155.68	166.974
133568	11.6554	11.6634	6.63998	2.8787	11.6111	1.6815	10.1833	15.15	32.7056	29.3217	24.2556	4.10199	10.4953	8.45439
133575	4.66215	1.45793	2.9511	1.43935	4.97619	0	1.69722	2.75455	9.41168	19.7833	10.8437	2.051	5.24763	2.1136
133581	8.15877	2.91586	10.3289	0	9.95237	0	3.39444	5.50909	12.4705	12.4823	11.129	6.15299	6.99684	10.568
133588	10.4898	10.2055	7.37775	20.1509	14.9286	10.089	13.5778	6.88637	30.8232	25.6712	23.6849	18.459	5.24763	10.568
133619	45.456	59.7751	47.2176	41.7412	36.492	110.979	66.1915	74.3728	35.5291	52.1667	43.0894	45.1219	82.2129	35.9312
13362	143.361	49.5696	126.897	60.4528	69.6666	35.3114	50.9166	63.3546	18.8234	19.9011	23.6849	67.6829	73.4669	86.6575
133700	0	1.45793	2.21333	0	3.31746	0	3.39444	1.37727	4.94113	8.83183	4.2804	0	0	6.3408
13371	4.66215	1.45793	7.37775	2.8787	6.63492	5.04449	0	5.50909	27.0586	15.4263	20.5459	4.10199	5.24763	16.9088
133710	34.9661	48.1116	42.791	33.1051	41.4682	30.2669	57.7054	28.9227	47.2937	51.2246	41.0918	51.2749	55.9748	48.6128
133719	65.2701	24.7848	143.128	30.2264	39.8095	68.9413	69.586	34.4318	19.0586	18.488	22.2581	16.408	50.7271	14.7952
133791	9.32431	14.5793	4.42665	20.1509	19.9047	3.36299	3.39444	8.26364	13.8822	22.845	13.9826	22.561	5.24763	4.2272
13380	6.99323	33.5323	12.5422	18.7116	41.4682	5.04449	15.275	20.6591	0.235292	0.471031	1.14144	24.612	33.235	46.4992
133856	2.33108	17.4951	4.42665	1.43935	3.31746	0	8.48609	4.13182	6.35288	10.2449	6.27792	2.051	3.49842	8.45439
13386	8.15877	1.45793	0.737775	2.8787	0	0	0	1.37727	1.17646	0.706546	0	0	0	0
133903	16.3175	24.7848	18.4444	12.9542	26.5397	20.178	23.7611	23.4137	87.9992	72.1855	72.7668	14.357	31.4858	23.2496
133906	39.6283	42.2799	81.1553	37.4231	56.3968	87.4378	47.5221	50.9591	47.9996	42.5105	38.809	34.867	57.724	40.1584
133920	1.16554	7.28964	8.11553	2.8787	1.65873	1.6815	0	1.37727	102.823	138.012	120.422	8.20399	1.74921	0
13394	19.8141	13.1214	2.9511	21.5903	21.5635	8.40748	15.275	6.88637	42.8231	16.6038	42.804	12.306	5.24763	14.7952
133944	32.6351	10.2055	115.093	5.75741	97.865	1.6815	15.275	1.37727	22.3527	16.7216	34.8139	14.357	20.9905	27.4768
133982	5.82769	4.37378	5.16443	2.8787	1.65873	6.72599	8.48609	1.37727	9.64697	12.8356	7.70472	10.255	0	2.1136
13401	3.49661	7.28964	2.9511	8.63611	8.29365	11.7705	5.09166	1.37727	5.8823	8.59631	5.42184	16.408	3.49842	2.1136
13403	10.4898	0	5.9022	2.8787	3.31746	1.6815	1.69722	1.37727	9.17639	4.47479	8.84616	2.051	3.49842	0
13406	19.8141	17.4951	22.871	11.5148	16.5873	31.9484	23.7611	4.13182	13.6469	15.3085	10.273	8.20399	22.7397	31.704
13407	0	0	2.21333	0	0	0	0	0	16.7057	9.65613	13.6973	0	0	0
13412	15.152	7.28964	9.59108	12.9542	3.31746	6.72599	8.48609	9.64092	30.3527	26.3777	20.8313	4.10199	1.74921	10.568
134186	2.33108	2.91586	0.737775	1.43935	1.65873	0	5.09166	2.75455	1.64704	1.41309	1.99752	4.10199	5.24763	2.1136
134227	27.9729	13.1214	14.0177	34.5444	18.246	6.72599	6.78888	22.0364	7.52934	6.35892	8.5608	30.765	17.4921	52.84
134238	9.32431	20.411	23.6088	21.5903	51.4206	16.815	18.6694	22.0364	3.29409	1.64861	5.42184	32.816	24.489	12.6816
134310	37.2972	17.4951	14.0177	5.75741	11.6111	13.452	11.8805	20.6591	7.05876	6.71219	6.56328	6.15299	5.24763	6.3408
134355	3.49661	2.91586	5.16443	2.8787	0	6.72599	5.09166	2.75455	1.88234	7.41874	3.42432	0	3.49842	0
13436	55.9458	51.0275	59.7598	97.8759	84.5952	43.7189	35.6416	55.0909	95.058	155.205	52.5062	32.816	80.4637	33.8176
134399	536.148	484.032	2895.03	439.002	495.96	6865.55	1929.74	756.123	158.822	144.842	168.933	274.834	521.265	494.582
13447	911.451	793.113	832.949	878.005	734.817	928.186	1045.49	1417.21	85.6463	71.95	91.0298	931.153	1170.22	693.26
134477	52.4492	67.0647	56.8087	57.5741	68.0079	62.2154	93.347	88.1455	155.528	134.479	193.474	45.1219	50.7271	42.272
134494	74.5944	100.597	78.2042	96.4366	61.373	73.9858	74.6776	81.2591	73.8817	52.8732	106.439	98.4479	68.2192	61.2944
134510	13.9865	11.6634	11.0666	11.5148	4.97619	20.178	3.39444	11.0182	21.6469	25.4357	30.5335	4.10199	12.2445	14.7952
134529	68.7667	53.9433	69.3509	56.1347	44.7857	79.0303	72.9804	90.9001	94.8227	82.1949	101.017	82.0399	71.7177	48.6128
13455	123.547	37.9061	41.3154	40.3018	21.5635	13.452	32.2472	19.2818	48.7054	62.2938	48.2258	24.612	29.7366	31.704
13462	79.2566	53.9433	75.9909	48.938	59.7142	73.9858	71.2832	61.9773	88.4698	114.578	97.5931	51.2749	48.9779	48.6128
13466	95.5741	58.3171	84.8442	50.3773	72.9841	75.6673	122.2	75.7501	85.6463	97.5034	95.3102	55.3769	75.2161	114.134
134681	1.16554	1.45793	1.47555	2.8787	3.31746	0	1.69722	0	1.64704	1.17758	1.14144	2.051	0	0
13476	25.6418	24.7848	100.337	28.787	33.1746	240.454	57.7054	56.4682	31.9997	32.1479	35.3846	24.612	40.2319	33.8176
134778	19.8141	37.9061	25.0844	23.0296	29.8571	13.452	27.1555	15.15	10.1176	10.1272	17.1216	20.51	31.4858	23.2496
13479	41.9594	39.3641	36.151	35.9838	28.1984	112.66	66.1915	33.0546	56.2348	62.8826	57.072	10.255	47.2287	21.136
134824	67.6012	72.8964	177.066	113.709	116.111	129.475	130.686	92.2773	40.4702	40.0376	51.3648	118.958	55.9748	69.7488
13483	69.9323	42.2799	90.7464	33.1051	29.8571	50.4449	47.5221	37.1864	231.998	208.549	182.345	45.1219	50.7271	80.3167
13491	15.152	7.28964	17.7066	7.19676	8.29365	11.7705	35.6416	8.26364	7.76463	6.59443	7.134	0	13.9937	6.3408
134913	3.49661	14.5793	4.42665	1.43935	3.31746	0	0	2.75455	47.0584	56.2882	49.6526	2.051	0	4.2272
134930	8.15877	5.83171	6.63998	1.43935	3.31746	1.6815	8.48609	2.75455	10.8234	14.0132	13.6973	0	1.74921	0
134949	36.1317	67.0647	46.4799	51.8167	28.1984	80.7118	66.1915	82.6364	26.3527	28.1441	27.3946	41.0199	59.4732	59.1808
134952	144.527	122.466	188.871	128.102	167.532	112.66	89.9526	75.7501	11.0587	7.53649	14.268	143.57	108.451	173.315
134986	72.2634	141.419	42.791	73.4069	77.9603	105.934	103.53	59.2228	44.7055	55.4639	40.2358	108.703	108.451	105.68
13500	38.4628	39.3641	25.8221	56.1347	48.1031	151.335	95.0443	82.6364	26.1174	17.6637	19.9752	73.8359	48.9779	21.136
13502	52.4492	39.3641	44.2665	33.1051	26.5397	55.4894	61.0999	53.7137	36.4703	43.6881	43.0894	32.816	50.7271	44.3856
135182	30.304	30.6165	56.8087	34.5444	29.8571	31.9484	47.5221	42.6955	75.0581	48.0451	60.4963	38.969	34.9842	29.5904
13524	71.0978	72.8964	74.5153	83.4824	71.3253	82.3933	76.3749	97.7864	113.175	114.107	106.725	45.1219	96.2066	118.362
135305	68.7667	106.429	84.1064	89.2398	104.5	146.29	71.2832	70.241	72.7052	64.4135	73.0522	133.315	103.203	88.7711
13537	223.783	221.605	99.5997	361.277	296.912	122.749	237.611	242.4	66.117	65.12	64.4914	428.658	407.566	255.745
135375	355.489	796.029	529.723	1055.04	733.158	704.547	731.501	1024.69	89.1757	82.3126	112.717	596.84	615.722	847.553
13541	348.496	559.844	365.199	500.894	414.682	334.618	734.896	542.646	153.175	178.403	146.96	494.29	599.979	712.283
135411	58.2769	64.1488	55.3332	77.725	74.6428	30.2669	61.0999	68.8637	91.9992	102.449	90.1738	59.4789	41.9811	59.1808
135439	132.871	97.6812	114.355	125.224	99.5237	97.5268	122.2	100.541	119.528	50.9891	77.0472	135.366	87.4606	95.1119
135495	24.4763	18.9531	29.511	14.3935	23.2222	28.5854	20.3666	9.64092	68.7053	70.3013	52.2209	18.459	17.4921	29.5904
13552	219.121	271.175	205.102	197.191	235.54	149.653	218.941	194.196	308.703	287.8	341.861	207.151	264.131	289.563
13556	135.202	102.055	136.488	116.587	91.2301	193.372	203.666	118.446	51.7642	39.3311	39.0943	100.499	97.9558	116.248
135565	115.388	172.036	104.764	194.312	184.119	322.847	217.244	305.755	35.0585	27.9086	30.8189	135.366	181.918	107.794
135580	222.618	26.2427	248.63	37.4231	43.127	191.691	91.6498	52.3364	303.527	45.3367	651.762	16.408	40.2319	57.0672
135603	90.912	147.251	117.306	201.509	137.675	203.461	115.411	196.95	16.7057	14.7197	18.8338	168.182	146.934	251.518
135609	473.208	435.921	649.242	418.851	578.896	911.371	639.852	623.905	169.175	135.892	163.511	818.348	584.237	433.288
13566	52.4492	33.5323	46.4799	57.5741	34.8333	55.4894	57.7054	52.3364	63.5288	58.6433	64.4914	36.918	41.9811	59.1808
13572	23.3108	30.6165	30.2488	44.6199	33.1746	25.2224	52.6138	28.9227	15.9999	13.5421	12.5558	34.867	61.2224	59.1808
135732	4.66215	4.37378	2.21333	1.43935	3.31746	1.6815	8.48609	0	1.41175	1.76637	1.4268	2.051	1.74921	12.6816
13578	67.6012	190.989	101.075	187.116	126.063	82.3933	174.814	192.818	26.8233	19.5478	29.1067	104.601	73.4669	109.907
13580	23.3108	33.5323	28.0355	48.938	51.4206	47.0819	49.2194	28.9227	47.529	45.4545	44.2308	43.0709	31.4858	33.8176
135801	53.6148	34.9903	64.9242	35.9838	76.3015	52.1264	45.8249	34.4318	44.2349	42.3928	43.0894	51.2749	26.2382	29.5904
135802	4.66215	11.6634	6.63998	2.8787	8.29365	0	10.1833	2.75455	36.7055	37.2114	39.3797	18.459	10.4953	8.45439
135839	15.152	33.5323	33.1999	46.0593	28.1984	25.2224	45.8249	27.5455	123.528	135.068	117.568	26.663	45.4795	21.136
135866	67.6012	179.325	81.8931	171.283	220.611	184.965	191.786	177.668	408.232	52.991	483.971	274.834	216.902	82.4303
13591	10.4898	40.822	16.9688	34.5444	18.246	21.8595	22.0638	9.64092	28.7056	20.9609	30.5335	32.816	22.7397	12.6816
135985	6.99323	4.37378	5.16443	7.19676	14.9286	5.04449	13.5778	1.37727	7.99993	7.18322	7.99008	10.255	10.4953	4.2272
136008	152.685	274.091	286.995	236.054	320.135	312.758	259.675	235.514	72.7052	69.1238	71.0546	262.528	216.902	363.539
136051	3.49661	2.91586	10.3289	4.31806	1.65873	6.72599	15.275	2.75455	22.588	31.2058	17.9777	0	3.49842	0
13607	156.182	263.885	184.444	292.188	205.682	326.21	273.252	236.891	166.116	126.707	164.653	180.488	302.614	188.11
136085	20.9797	10.2055	27.2977	11.5148	24.8809	42.0374	23.7611	23.4137	52.2348	134.126	55.0745	34.867	20.9905	21.136
136100	6.99323	14.5793	14.7555	15.8329	4.97619	6.72599	15.275	11.0182	4.94113	10.2449	7.70472	14.357	8.74606	4.2272
13611	764.593	785.823	469.963	1157.24	819.412	871.015	531.23	837.382	82.5875	58.0545	76.1911	512.749	479.284	363.539
136110	3.49661	5.83171	8.85331	11.5148	34.8333	1.6815	6.78888	11.0182	8.23522	6.35892	7.99008	18.459	8.74606	6.3408
136229	15.152	4.37378	11.0666	1.43935	8.29365	1.6815	11.8805	4.13182	16.4704	10.0094	15.1241	6.15299	5.24763	2.1136
13623	29.1385	46.6537	64.9242	59.0134	68.0079	40.3559	67.8888	42.6955	60.7053	50.4003	83.3251	65.6319	76.9653	65.5216
136282	381.131	173.493	223.546	534	396.436	832.341	339.444	415.937	49.6466	26.26	41.0918	436.862	283.372	228.269
136320	6.99323	39.3641	6.63998	10.0755	23.2222	8.40748	27.1555	23.4137	3.0588	5.53461	4.56576	16.408	20.9905	35.9312
136408	0	1.45793	0.737775	0	0	3.36299	1.69722	1.37727	1.88234	2.2374	1.99752	0	0	0
136561	1.16554	1.45793	2.21333	7.19676	3.31746	0	0	1.37727	3.52938	4.35703	3.99504	4.10199	3.49842	0
13659	101.402	69.9806	112.142	64.7708	91.2301	109.297	88.2554	111.559	78.3522	81.0173	80.7569	88.1929	50.7271	69.7488
13661	48.9526	46.6537	33.9377	28.787	24.8809	11.7705	28.8527	48.2046	51.9995	50.8713	65.9182	32.816	34.9842	42.272
13662	38.4628	33.5323	29.511	47.4986	24.8809	11.7705	50.9166	28.9227	51.5289	53.462	60.211	71.7849	41.9811	33.8176
13665	96.7397	157.456	88.5331	106.512	167.532	149.653	137.475	136.35	123.999	107.16	124.417	184.59	187.166	185.997
136681	9.32431	10.2055	5.16443	1.43935	3.31746	5.04449	1.69722	1.37727	10.8234	11.187	4.85112	0	1.74921	2.1136
13671	11.6554	36.4482	59.022	27.3477	21.5635	31.9484	35.6416	22.0364	35.0585	34.3852	32.2457	26.663	24.489	21.136
136723	0	2.91586	0	0	3.31746	1.6815	5.09166	1.37727	14.3528	12.3646	7.99008	0	0	0
136757	10.4898	16.0372	8.85331	20.1509	13.2698	6.72599	6.78888	4.13182	28.9409	26.0245	31.3896	18.459	8.74606	4.2272
136775	26.8074	16.0372	24.3466	8.63611	18.246	16.815	8.48609	27.5455	2.11763	1.76637	2.8536	26.663	22.7397	31.704
136835	13.9865	51.0275	21.3955	71.9676	68.0079	65.5784	72.9804	103.296	6.35288	7.30098	7.134	127.162	54.2255	31.704
136863	13.9865	11.6634	3.68888	5.75741	6.63492	0	1.69722	15.15	12.4705	17.0749	15.1241	4.10199	0	8.45439
136874	759.931	425.715	758.433	535.439	461.127	581.798	605.907	542.646	88.7051	53.3442	85.608	438.913	668.199	562.217
13696	18.6486	36.4482	28.7732	56.1347	48.1031	60.5339	89.9526	119.823	18.1175	19.7833	17.407	16.408	80.4637	40.1584
13699	61.7735	53.9433	63.4487	77.725	76.3015	65.5784	61.0999	75.7501	39.5291	46.632	37.3822	57.4279	45.4795	57.0672
136998	41.9594	29.1586	133.537	27.3477	58.0555	11.7705	39.036	26.1682	13.6469	19.9011	11.129	26.663	50.7271	73.976
137007	3.49661	1.45793	0	0	3.31746	0	1.69722	0	1.64704	0.471031	0.28536	0	3.49842	2.1136
137043	57.1114	59.7751	53.1198	57.5741	53.0793	47.0819	61.0999	49.5819	35.0585	31.9123	39.3797	51.2749	61.2224	61.2944
137065	158.513	56.8592	152.72	67.6495	51.4206	52.1264	33.9444	71.6182	15.294	13.8954	14.8387	116.907	43.7303	63.408
13708	60.608	46.6537	49.431	34.5444	54.7381	40.3559	88.2554	31.6773	46.1172	42.275	36.2407	36.918	59.4732	59.1808
13709	836.856	1532.28	364.461	595.892	827.706	425.419	728.107	428.332	63.7641	65.8266	77.3326	859.368	1640.76	1794.45
137107	29.1385	33.5323	15.4933	10.0755	14.9286	18.4965	23.7611	5.50909	14.8234	18.3702	20.5459	22.561	13.9937	23.2496
137118	8.15877	11.6634	13.28	2.8787	3.31746	13.452	10.1833	19.2818	50.3525	60.0564	28.8214	0	15.7429	4.2272
13718	12.8209	1.45793	14.0177	2.8787	1.65873	21.8595	3.39444	22.0364	13.8822	14.8375	15.6948	18.459	10.4953	12.6816
137204	41.9594	55.4013	40.5777	83.4824	97.865	67.2599	40.7333	57.8455	9.88226	7.30098	9.70224	104.601	41.9811	114.134
137205	16.3175	27.7006	48.6932	50.3773	29.8571	52.1264	16.9722	24.7909	21.1763	22.9628	18.5484	34.867	20.9905	42.272
137248	398.614	285.754	436.025	371.353	281.984	517.901	407.333	592.228	69.8817	68.7705	71.34	422.505	344.595	310.699
137256	9.32431	2.91586	8.85331	2.8787	3.31746	6.72599	18.6694	5.50909	20.2351	8.3608	21.6874	6.15299	5.24763	8.45439
13729	64.1046	74.3543	81.1553	41.7412	112.794	154.698	54.311	88.1455	30.588	34.6208	37.9529	94.3459	59.4732	59.1808
13735	36.1317	67.0647	50.1687	46.0593	63.0317	186.646	61.0999	37.1864	41.882	53.8153	43.6601	51.2749	71.7177	61.2944
13740	64.1046	145.793	59.022	145.375	101.182	79.0303	115.411	123.955	55.7642	59.1144	71.6254	143.57	152.181	120.475
137418	13.9865	16.0372	25.8221	17.2722	13.2698	23.5409	11.8805	38.5637	38.5879	38.9778	37.0968	26.663	17.4921	19.0224
137457	122.382	138.503	77.4664	166.965	184.119	151.335	66.1915	100.541	13.6469	17.1926	13.1266	188.692	48.9779	128.93
13749	39.6283	39.3641	25.0844	23.0296	33.1746	47.0819	20.3666	33.0546	49.8819	43.0993	40.2358	32.816	24.489	31.704
137500	50.1181	16.0372	21.3955	21.5903	24.8809	10.089	6.78888	16.5273	133.646	150.377	152.953	16.408	22.7397	31.704
137531	11.6554	18.9531	15.4933	17.2722	19.9047	6.72599	22.0638	22.0364	7.52934	9.1851	8.5608	16.408	20.9905	23.2496
137541	3.49661	23.3269	2.21333	24.469	11.6111	5.04449	0	4.13182	3.29409	4.12152	3.70968	10.255	3.49842	4.2272
13757	54.7803	131.214	90.0086	83.4824	79.619	60.5339	59.4027	66.1091	489.643	196.42	595.261	30.765	61.2224	95.1119
13758	104.898	147.251	95.173	210.145	117.77	127.794	135.778	161.141	50.5878	48.2807	65.6328	162.029	134.689	173.315
137602	50.1181	94.7653	82.6309	152.571	124.405	72.3043	125.594	110.182	27.0586	32.7366	35.0993	100.499	136.438	122.589
137683	38.4628	21.8689	47.9554	25.9083	43.127	50.4449	49.2194	72.9955	98.1167	139.307	96.4517	49.2239	29.7366	12.6816
137712	283.226	109.345	402.088	159.768	117.77	109.297	337.747	239.646	41.882	42.1573	37.6675	264.579	146.934	61.2944
13774	27.9729	34.9903	30.2488	38.8625	33.1746	60.5339	47.5221	20.6591	43.9996	65.591	58.4988	18.459	55.9748	35.9312
137770	989.542	915.579	2590.33	369.913	1020.12	405.241	643.246	159.764	47.0584	16.8394	73.9082	1158.81	1446.6	1716.24
137780	1.16554	0	1.47555	0	3.31746	0	1.69722	1.37727	0.235292	1.53085	0.57072	0	1.74921	0
13786	255.253	188.073	329.048	162.647	164.214	327.892	356.416	234.137	224.939	169.571	151.812	153.825	246.639	162.747
13799	64.1046	55.4013	98.8619	93.5579	76.3015	70.6228	78.0721	104.673	41.6467	46.7498	46.2283	51.2749	54.2255	52.84
138014	25.6418	21.8689	40.5777	20.1509	19.9047	55.4894	25.4583	45.45	16.7057	13.8954	16.2655	22.561	26.2382	40.1584
13806	29.1385	18.9531	28.0355	37.4231	28.1984	20.178	30.5499	17.9046	16.941	16.2506	17.1216	36.918	26.2382	31.704
13807	648.039	1504.58	1207.74	1226.33	1215.85	1804.25	1294.98	1758.78	184.939	156.971	235.707	1050.11	1250.69	2684.27
138077	48.9526	48.1116	62.7109	40.3018	18.246	48.7634	91.6498	46.8273	237.174	152.025	297.916	86.1419	36.7334	29.5904
138154	4.66215	7.28964	8.11553	8.63611	1.65873	5.04449	0	6.88637	2.58821	2.94394	3.70968	8.20399	1.74921	4.2272
13821	45.456	142.877	41.3154	15.8329	36.492	30.2669	50.9166	28.9227	54.5877	68.8883	62.4938	22.561	19.2413	23.2496
138228	66.4357	83.1019	90.7464	96.4366	139.333	84.0748	103.53	103.296	107.528	150.612	88.747	86.1419	104.953	131.043
13825	1.16554	5.83171	11.8044	1.43935	8.29365	3.36299	23.7611	13.7727	288.939	163.565	217.73	6.15299	5.24763	8.45439
138329	16.3175	11.6634	17.7066	17.2722	24.8809	13.452	8.48609	17.9046	16.2351	21.3141	17.6923	28.714	22.7397	14.7952
138422	99.0707	103.513	160.835	139.617	525.817	211.869	285.133	331.923	33.1762	52.7555	41.6626	1790.52	314.858	591.808
138448	695.826	820.814	862.46	1079.51	970.356	1525.12	1008.15	1147.27	99.5285	55.4639	101.303	1158.81	725.923	735.532
138495	3.49661	5.83171	5.16443	4.31806	1.65873	5.04449	1.69722	0	2.11763	1.53085	1.14144	2.051	3.49842	8.45439
138533	29.1385	51.0275	60.4976	21.5903	38.1508	70.6228	74.6776	66.1091	23.2939	18.0169	16.5509	32.816	34.9842	35.9312
138567	194.645	186.615	1001.16	122.345	207.341	5108.39	672.099	247.909	9.64697	1.29533	17.1216	92.2949	155.68	205.019
138584	11.6554	13.1214	49.431	23.0296	8.29365	1.6815	10.1833	22.0364	4.94113	7.53649	6.56328	16.408	13.9937	23.2496
138731	299.543	100.597	354.132	161.207	101.182	452.322	364.902	336.055	15.294	7.30098	18.5484	188.692	141.686	105.68
138804	217.956	360.108	196.986	443.32	424.635	443.915	313.986	323.659	146.352	125.765	124.988	406.097	404.068	475.56
13884	62.9391	48.1116	500.212	53.256	41.4682	31.9484	28.8527	39.9409	81.8816	91.4977	67.0596	28.714	48.9779	42.272
138895	4.66215	0	0	0	0	0	5.09166	1.37727	1.41175	1.05982	3.42432	0	0	0
138978	41.9594	17.4951	26.5599	25.9083	28.1984	20.178	32.2472	24.7909	32.4703	33.4432	39.0943	43.0709	15.7429	50.7264
138998	2.33108	8.74757	2.9511	10.0755	3.31746	0	13.5778	15.15	4.23526	7.53649	7.41936	2.051	8.74606	12.6816
138999	17.4831	17.4951	15.4933	30.2264	29.8571	21.8595	22.0638	48.2046	36.7055	29.6749	33.1018	28.714	43.7303	61.2944
13900	64.1046	68.5226	71.5642	60.4528	72.9841	63.8969	79.7693	46.8273	44.7055	37.5647	43.9454	61.5299	62.9716	73.976
13910	69.9323	55.4013	66.3998	56.1347	106.159	33.6299	27.1555	37.1864	82.5875	83.2547	68.4864	84.0909	64.7208	73.976
13911	72.2634	71.4385	55.3332	87.8005	48.1031	60.5339	57.7054	55.0909	37.6467	42.8638	44.5162	45.1219	83.9621	92.9983
13912	41.9594	42.2799	38.3643	46.0593	24.8809	40.3559	33.9444	44.0728	26.8233	25.2001	19.4045	34.867	52.4763	23.2496
13914	51.2837	61.233	54.5954	57.5741	44.7857	30.2669	45.8249	50.9591	99.0579	91.1445	83.0398	51.2749	45.4795	63.408
139182	75.76	74.3543	64.9242	66.2102	91.2301	105.934	74.6776	101.918	71.0582	65.0023	76.1911	88.1929	73.4669	86.6575
139203	25.6418	116.634	66.3998	80.6037	111.135	99.2083	64.4943	68.8637	4.94113	1.88412	6.27792	63.5809	150.432	156.406
139225	24.4763	81.644	22.871	35.9838	41.4682	25.2224	54.311	23.4137	11.294	14.9552	12.5558	30.765	52.4763	57.0672
139228	48.9526	39.3641	42.0532	50.3773	41.4682	58.8524	54.311	39.9409	36.4703	37.4469	33.1018	53.3259	36.7334	33.8176
139248	113.057	121.008	140.915	90.6792	87.9126	116.023	100.136	82.6364	333.644	189.825	254.827	94.3459	111.95	331.835
13927	58.2769	48.1116	50.1687	41.7412	44.7857	31.9484	57.7054	42.6955	71.2935	60.4097	68.4864	43.0709	45.4795	71.8624
13930	19.8141	14.5793	23.6088	24.469	13.2698	18.4965	45.8249	50.9591	45.8819	48.5162	58.4988	22.561	29.7366	31.704
139306	32.6351	23.3269	42.791	31.6657	26.5397	33.6299	23.7611	45.45	95.5285	85.1388	75.335	36.918	38.4826	48.6128
139325	20.9797	21.8689	15.4933	23.0296	39.8095	3.36299	13.5778	15.15	2.11763	3.76825	1.4268	32.816	12.2445	27.4768
139344	1.16554	7.28964	2.9511	4.31806	8.29365	1.6815	8.48609	11.0182	22.8233	24.7291	10.8437	0	13.9937	4.2272
139396	15.152	33.5323	16.9688	37.4231	39.8095	35.3114	37.3388	15.15	6.82347	7.41874	9.70224	61.5299	38.4826	19.0224
13940	47.7871	30.6165	58.2843	34.5444	38.1508	75.6673	56.0082	31.6773	18.8234	24.4936	18.263	16.408	41.9811	42.272
139409	78.0911	252.222	106.24	332.49	273.69	107.616	168.025	157.009	130.352	149.67	91.3152	168.182	220.401	137.384
13942	82.7532	135.587	74.5153	132.42	107.817	161.424	169.722	136.35	75.5287	74.3051	75.335	104.601	132.94	173.315
13951	51.2837	33.5323	53.1198	46.0593	34.8333	21.8595	66.1915	41.3182	53.176	82.7837	76.7618	30.765	41.9811	69.7488
139527	9.32431	14.5793	7.37775	25.9083	13.2698	10.089	3.39444	57.8455	16.941	18.6057	14.5534	10.255	20.9905	27.4768
139614	18.6486	26.2427	15.4933	38.8625	13.2698	26.9039	84.8609	17.9046	25.8821	36.8582	21.402	8.20399	20.9905	69.7488
13962	90.912	125.382	101.813	165.525	96.2063	154.698	178.208	145.991	124.234	129.651	115.571	141.519	110.2	73.976
13963	23.3108	45.1958	28.7732	51.8167	46.4444	43.7189	42.4305	78.5046	37.6467	42.3928	39.0943	55.3769	47.2287	50.7264
139654	10.4898	17.4951	16.9688	23.0296	9.95237	33.6299	35.6416	50.9591	17.1763	9.53837	14.5534	22.561	24.489	33.8176
139659	13.9865	13.1214	20.6577	2.8787	6.63492	8.40748	27.1555	6.88637	3.29409	2.70843	2.28288	8.20399	20.9905	14.7952
13966	41.9594	52.4854	67.8753	73.4069	36.492	62.2154	57.7054	52.3364	39.0585	40.3909	38.2382	159.978	61.2224	46.4992
13967	48.9526	84.5598	73.7775	92.1185	117.77	73.9858	112.016	100.541	78.8228	79.3687	71.9107	125.111	85.7113	95.1119
13969	24.4763	18.9531	23.6088	24.469	23.2222	25.2224	35.6416	11.0182	38.5879	46.2788	40.2358	18.459	26.2382	33.8176
139755	32.6351	18.9531	78.2042	20.1509	13.2698	10.089	23.7611	19.2818	13.1764	15.544	17.9777	57.4279	34.9842	33.8176
139756	69.9323	32.0744	61.9731	64.7708	48.1031	42.0374	33.9444	41.3182	39.9996	44.1591	51.3648	57.4279	50.7271	57.0672
139769	4.66215	0	5.9022	2.8787	8.29365	1.6815	15.275	5.50909	30.588	8.94959	23.6849	0	5.24763	4.2272
139771	1.16554	1.45793	1.47555	12.9542	8.29365	0	5.09166	4.13182	4.47055	4.47479	5.13648	8.20399	5.24763	10.568
139773	5.82769	4.37378	4.42665	5.75741	4.97619	0	1.69722	4.13182	14.1175	17.0749	12.8412	0	1.74921	0
139777	12.8209	7.28964	8.11553	4.31806	4.97619	0	8.48609	4.13182	23.2939	16.2506	37.9529	26.663	3.49842	16.9088
13978	10.4898	16.0372	16.9688	28.787	26.5397	15.1335	30.5499	23.4137	115.058	133.655	112.432	28.714	22.7397	25.3632
139780	0	0	0.737775	0	0	5.04449	1.69722	0	5.8823	6.71219	8.5608	2.051	0	2.1136
13982	18.6486	17.4951	24.3466	11.5148	31.5159	28.5854	16.9722	13.7727	7.76463	12.2468	9.9876	14.357	27.9874	40.1584
13989	33.8006	43.7378	42.791	105.073	51.4206	52.1264	83.1637	61.9773	51.0584	25.2001	44.8015	26.663	66.47	84.5439
13990	61.7735	94.7653	66.3998	41.7412	43.127	43.7189	62.7971	45.45	27.9997	32.1479	27.6799	59.4789	71.7177	38.0448
139921	26.8074	2.91586	42.0532	4.31806	8.29365	0	10.1833	4.13182	12.7058	12.3646	16.8362	4.10199	8.74606	2.1136
139942	532.651	1001.6	796.798	1295.42	983.626	1269.53	1035.3	1258.83	145.881	87.8472	154.95	641.962	423.309	602.376
13995	82.7532	49.5696	24.3466	46.0593	41.4682	53.8079	32.2472	44.0728	30.588	28.8506	35.9554	45.1219	50.7271	33.8176
139973	81.5877	201.194	67.8753	151.132	157.579	137.883	208.758	223.118	42.8231	45.4545	49.0819	114.856	162.677	224.041
140003	40.7938	20.411	26.5599	18.7116	16.5873	26.9039	28.8527	19.2818	136.469	42.6283	135.831	20.51	33.235	14.7952
140132	23.3108	8.74757	28.0355	17.2722	28.1984	31.9484	11.8805	13.7727	130.116	23.0805	99.3053	22.561	19.2413	10.568
140184	194.645	1675.16	556.283	441.881	1439.78	891.193	668.704	600.491	103.058	66.8864	95.881	498.392	544.005	395.243
14021	59.4424	91.8495	73.7775	112.269	91.2301	79.0303	89.9526	48.2046	82.1169	74.6584	72.4814	90.2439	96.2066	31.704
140224	24.4763	13.1214	19.9199	15.8329	18.246	21.8595	30.5499	34.4318	26.8233	25.3179	27.6799	38.969	29.7366	12.6816
140228	19.8141	18.9531	16.2311	20.1509	19.9047	43.7189	27.1555	20.6591	17.8822	20.0188	13.4119	26.663	19.2413	42.272
14030	11.6554	59.7751	33.1999	5.75741	14.9286	45.4004	18.6694	38.5637	64.7053	49.2227	76.1911	0	1.74921	31.704
14034	72.2634	14.5793	150.506	20.1509	21.5635	3.36299	16.9722	24.7909	105.411	25.3179	80.4715	20.51	31.4858	21.136
140357	146.858	1159.05	35.4132	1524.27	1245.71	4536.68	3214.53	3018.98	11.5293	11.187	13.4119	235.865	1633.76	511.491
140366	27.9729	1125.52	579.154	233.175	1117.98	797.029	1602.17	877.323	30.588	6.71219	53.6477	235.865	278.125	42.272
140414	24.4763	33.5323	23.6088	30.2264	43.127	18.4965	20.3666	19.2818	24.7057	18.959	19.1191	14.357	33.235	25.3632
140428	23.3108	17.4951	18.4444	8.63611	44.7857	42.0374	20.3666	55.0909	5.17642	4.82807	6.27792	30.765	24.489	25.3632
14047	6.99323	17.4951	13.28	10.0755	3.31746	11.7705	3.39444	16.5273	25.4115	21.5497	22.2581	6.15299	8.74606	8.45439
140479	82.7532	68.5226	54.5954	87.8005	66.3492	31.9484	78.0721	61.9773	5.17642	7.65425	7.99008	61.5299	69.9684	52.84
140512	13.9865	33.5323	11.0666	24.469	34.8333	11.7705	11.8805	11.0182	16.4704	13.5421	11.4144	4.10199	5.24763	19.0224
14053	284.391	1052.62	389.545	1168.75	1353.52	1198.91	784.115	906.246	60.7053	45.219	57.6427	1392.63	883.352	906.734
140577	53.6148	134.129	188.133	156.889	184.119	410.285	383.571	384.259	19.7645	6.9477	27.9653	200.998	127.692	101.453
140656	5.82769	8.74757	12.5422	8.63611	9.95237	0	6.78888	4.13182	5.17642	6.00564	7.70472	14.357	15.7429	6.3408
140696	20.9797	13.1214	15.4933	28.787	28.1984	28.5854	20.3666	9.64092	62.3524	47.5741	58.7842	14.357	22.7397	23.2496
140738	31.4695	36.4482	35.4132	21.5903	31.5159	18.4965	40.7333	35.8091	102.823	36.7404	82.7544	26.663	40.2319	31.704
140835	3.49661	2.91586	2.21333	4.31806	4.97619	1.6815	8.48609	1.37727	0.705876	2.35515	2.28288	0	3.49842	2.1136
140921	4.66215	11.6634	5.9022	20.1509	4.97619	10.089	16.9722	4.13182	24.4704	56.4059	45.0869	4.10199	13.9937	10.568
140965	6.99323	0	2.9511	1.43935	1.65873	0	3.39444	0	1.88234	3.886	0.85608	2.051	3.49842	0
14097	6.99323	13.1214	5.16443	12.9542	8.29365	0	11.8805	15.15	12.2352	11.3047	9.9876	8.20399	12.2445	31.704
141001	1843.88	1421.48	1611.3	1786.24	1428.17	2194.35	1782.08	2171.96	81.6463	15.544	90.1738	1737.19	1339.9	1118.09
14101	62.9391	93.3074	102.551	118.027	64.6904	144.609	112.016	93.6546	51.0584	61.5873	55.0745	90.2439	157.429	185.997
141130	5.82769	20.411	13.28	18.7116	24.8809	31.9484	20.3666	15.15	7.99993	10.0094	8.5608	24.612	27.9874	10.568
14115	357.82	249.306	436.763	306.582	263.738	196.735	147.658	180.423	85.1757	89.4959	113.573	252.273	215.153	221.928
141179	11.6554	20.411	12.5422	28.787	21.5635	3.36299	15.275	9.64092	16.2351	22.6095	21.402	12.306	17.4921	16.9088
141227	158.513	75.8123	300.275	67.6495	72.9841	67.2599	98.4387	74.3728	79.5287	100.094	92.1713	116.907	85.7113	86.6575
141262	148.023	103.513	190.346	208.706	157.579	211.869	154.447	129.464	73.1758	100.683	89.3177	184.59	164.426	190.224
14127	20.9797	36.4482	28.0355	37.4231	14.9286	25.2224	15.275	31.6773	13.6469	25.6712	15.1241	10.255	26.2382	23.2496
141282	82.7532	244.932	135.013	230.296	311.841	164.787	274.949	246.532	223.527	383.066	267.097	317.905	223.899	302.245
14137	59.4424	112.26	59.7598	119.466	91.2301	55.4894	74.6776	61.9773	33.4115	99.3875	49.3673	145.621	75.2161	88.7711
14138	250.591	173.493	1008.54	113.709	582.214	124.431	151.052	104.673	47.7643	36.2694	45.0869	223.559	271.128	221.928
141466	256.418	198.278	317.243	254.765	207.341	290.899	293.619	269.946	38.8232	26.0245	36.8114	176.386	187.166	207.133
14149	79.2566	115.176	393.972	90.6792	121.087	1393.96	242.702	165.273	20.941	20.7254	21.9727	65.6319	111.95	97.2255
141506	19.8141	36.4482	11.0666	15.8329	16.5873	50.4449	20.3666	27.5455	21.4116	30.4992	19.4045	12.306	20.9905	38.0448
141571	220.287	190.989	295.11	96.4366	99.5237	327.892	303.802	265.814	35.9997	26.3777	34.8139	133.315	243.14	255.745
141588	393.952	319.286	524.558	443.32	389.801	672.599	570.266	736.841	51.5289	32.1479	51.6502	602.993	428.557	416.379
14160	62.9391	56.8592	57.5465	63.3315	69.6666	230.365	203.666	206.591	101.881	94.0884	84.1812	51.2749	178.42	44.3856
141696	24.4763	23.3269	17.7066	31.6657	16.5873	36.9929	35.6416	16.5273	27.7645	23.316	25.9678	22.561	12.2445	33.8176
141720	61.7735	72.8964	56.8087	97.8759	106.159	94.1638	67.8888	114.314	123.999	94.6772	109.864	123.06	101.454	137.384
14175	27.9729	30.6165	21.3955	46.0593	28.1984	97.5268	52.6138	45.45	50.5878	58.2901	50.2234	59.4789	33.235	31.704
141779	43.1249	61.233	33.1999	74.8463	68.0079	121.068	61.0999	99.1637	57.4112	42.1573	55.9306	30.765	73.4669	42.272
14183	397.449	498.611	328.31	578.619	456.15	388.426	573.66	688.637	320.938	364.813	339.293	229.712	465.29	530.513
14190	59.4424	23.3269	34.6754	35.9838	38.1508	30.2669	28.8527	27.5455	44.7055	46.9853	40.2358	22.561	22.7397	23.2496
141909	50.1181	52.4854	61.9731	54.6954	34.8333	110.979	105.228	118.446	56.4701	67.0041	57.3574	59.4789	80.4637	57.0672
14191	113.057	100.597	98.8619	89.2398	99.5237	107.616	100.136	152.877	116.705	79.6042	129.839	123.06	99.705	109.907
141962	32.6351	34.9903	39.1021	64.7708	54.7381	68.9413	54.311	68.8637	37.1761	37.6825	52.5062	38.969	40.2319	65.5216
14197	25.6418	21.8689	27.2977	12.9542	26.5397	35.3114	20.3666	20.6591	23.9998	36.2694	26.2531	32.816	26.2382	35.9312
14202	40.7938	86.0178	66.3998	90.6792	89.5714	63.8969	98.4387	106.05	80.7051	111.517	81.8983	106.652	94.4574	103.566
142021	31.4695	17.4951	27.2977	48.938	28.1984	67.2599	30.5499	49.5819	105.176	105.275	76.1911	24.612	15.7429	10.568
142041	26.8074	8.74757	6.63998	23.0296	6.63492	21.8595	11.8805	11.0182	17.8822	19.9011	18.263	10.255	12.2445	29.5904
14217	44.2904	72.8964	97.3864	93.5579	96.2063	117.705	54.311	86.7682	24.2351	20.9609	27.9653	79.9889	61.2224	99.3391
142205	41.9594	33.5323	196.248	54.6954	43.127	546.486	207.061	77.1273	12.2352	14.9552	11.6998	12.306	52.4763	59.1808
142211	26.8074	46.6537	31.7243	51.8167	71.3253	77.3488	81.4665	82.6364	16.4704	14.4842	11.6998	57.4279	64.7208	57.0672
142212	23.3108	11.6634	13.28	25.9083	13.2698	33.6299	45.8249	77.1273	11.7646	12.8356	10.273	49.2239	22.7397	8.45439
142227	78.0911	185.157	72.302	213.024	170.849	129.475	132.383	184.555	7.99993	6.59443	11.6998	184.59	199.41	340.289
14227	11.6554	7.28964	20.6577	8.63611	13.2698	5.04449	5.09166	4.13182	10.5881	7.30098	13.6973	12.306	26.2382	6.3408
142292	270.405	688.142	347.492	781.568	734.817	820.57	544.807	571.569	20.2351	5.06358	20.5459	933.204	465.29	805.281
142311	1.16554	1.45793	1.47555	0	0	10.089	0	1.37727	0.470584	0.942062	0.85608	0	3.49842	0
142319	48.9526	81.644	61.9731	136.738	74.6428	68.9413	84.8609	85.391	14.8234	19.3123	21.402	59.4789	64.7208	69.7488
14242	65.2701	46.6537	48.6932	83.4824	92.8888	63.8969	69.586	55.0909	115.528	113.754	104.442	61.5299	76.9653	52.84
142457	3.49661	13.1214	6.63998	5.75741	4.97619	16.815	3.39444	11.0182	16.4704	24.7291	15.1241	6.15299	6.99684	31.704
142471	30.304	11.6634	17.7066	38.8625	8.29365	31.9484	13.5778	19.2818	43.2937	35.2096	54.7891	18.459	10.4953	21.136
142476	11.6554	5.83171	4.42665	4.31806	3.31746	11.7705	8.48609	2.75455	15.294	15.6618	14.5534	2.051	3.49842	4.2272
142479	10.4898	18.9531	16.2311	10.0755	4.97619	23.5409	10.1833	13.7727	20.2351	20.1366	31.9603	32.816	10.4953	54.9536
142521	65.2701	43.7378	35.4132	69.0889	31.5159	53.8079	39.036	72.9955	41.4114	48.2807	39.665	73.8359	43.7303	31.704
142538	201.638	284.296	202.888	367.035	263.738	433.826	337.747	391.146	95.9991	69.006	81.613	404.046	243.14	249.405
142556	17.4831	23.3269	23.6088	14.3935	18.246	13.452	15.275	34.4318	27.7645	27.6731	35.9554	12.306	27.9874	101.453
142575	1.16554	0	0	2.8787	0	5.04449	1.69722	0	0.941168	1.17758	0.57072	6.15299	0	2.1136
142589	0	5.83171	0	0	0	0	0	0	0.705876	0.235515	0.57072	0	0	0
14265	88.5809	58.3171	45.0043	79.1643	86.2539	73.9858	57.7054	45.45	51.0584	50.8713	49.0819	43.0709	57.724	78.2032
142651	2.33108	0	0	1.43935	0	0	3.39444	1.37727	4.94113	6.24116	5.13648	0	0	0
142672	37.2972	23.3269	37.6266	27.3477	66.3492	36.9929	18.6694	61.9773	44.7055	29.3217	37.0968	34.867	55.9748	21.136
142684	48.9526	34.9903	26.5599	30.2264	44.7857	50.4449	20.3666	49.5819	27.0586	27.202	39.665	28.714	29.7366	12.6816
142703	71.0978	29.1586	74.5153	34.5444	49.7619	18.4965	11.8805	19.2818	26.588	31.088	27.1092	26.663	36.7334	10.568
142742	1398.65	874.757	2330.63	1230.65	2446.63	630.561	1164.29	1461.29	81.411	57.5835	109.578	1673.61	2183.02	1187.84
142778	116.554	112.26	145.342	148.253	89.5714	279.128	264.766	157.009	91.058	62.6471	93.3127	114.856	145.185	120.475
14278	127.044	172.036	121.733	174.162	180.801	105.934	184.997	157.009	94.8227	70.3013	93.0274	198.947	178.42	185.997
142833	16.3175	23.3269	11.0666	25.9083	14.9286	15.1335	15.275	24.7909	1.41175	3.17946	2.8536	2.051	31.4858	27.4768
14288	10.4898	21.8689	13.28	11.5148	6.63492	33.6299	32.2472	15.15	27.9997	34.8563	34.2432	22.561	26.2382	6.3408
142883	59.4424	56.8592	67.8753	56.1347	43.127	77.3488	69.586	52.3364	10.3528	9.30286	9.9876	90.2439	52.4763	82.4303
14290	44.2904	56.8592	29.511	40.3018	61.373	23.5409	61.0999	52.3364	127.528	168.276	144.107	47.1729	55.9748	54.9536
142991	67.6012	93.3074	33.1999	83.4824	72.9841	55.4894	69.586	70.241	71.0582	93.7351	87.0348	90.2439	43.7303	54.9536
142994	15.152	21.8689	26.5599	38.8625	24.8809	50.4449	35.6416	31.6773	17.6469	15.4263	21.9727	28.714	40.2319	21.136
143028	12.8209	4.37378	8.85331	23.0296	4.97619	0	13.5778	6.88637	14.3528	14.8375	15.6948	10.255	6.99684	12.6816
143032	5.82769	1.45793	8.85331	8.63611	8.29365	0	3.39444	2.75455	4.70584	6.00564	3.42432	4.10199	1.74921	2.1136
143049	30.304	8.74757	12.5422	5.75741	16.5873	10.089	8.48609	17.9046	57.4112	47.4564	56.7866	28.714	13.9937	19.0224
143171	10.4898	2.91586	2.21333	5.75741	3.31746	1.6815	16.9722	16.5273	20.2351	20.7254	19.1191	4.10199	8.74606	4.2272
14327	32.6351	13.1214	26.5599	10.0755	11.6111	16.815	8.48609	15.15	12.7058	18.3702	17.9777	12.306	12.2445	33.8176
143316	31.4695	39.3641	23.6088	47.4986	21.5635	23.5409	22.0638	17.9046	22.1174	24.9646	23.3995	34.867	24.489	23.2496
14333	71.0978	83.1019	82.6309	74.8463	89.5714	95.8453	135.778	93.6546	128.94	134.715	122.134	63.5809	96.2066	63.408
143331	11.6554	5.83171	1.47555	7.19676	9.95237	13.452	1.69722	13.7727	16.941	21.6674	12.5558	6.15299	5.24763	0
14334	37.2972	26.2427	38.3643	46.0593	59.7142	48.7634	67.8888	49.5819	33.1762	21.0786	23.3995	73.8359	62.9716	27.4768
14337	11.6554	13.1214	23.6088	14.3935	28.1984	13.452	8.48609	13.7727	28.9409	37.4469	31.1042	18.459	15.7429	10.568
143381	1212.16	469.453	1166.42	510.97	369.897	793.666	617.788	718.937	66.3523	15.4263	85.608	477.882	453.046	583.353
14341	212.128	129.756	93.6975	154.011	66.3492	47.0819	96.7415	74.3728	380.467	219.971	344.43	129.213	136.438	92.9983
143470	0	0	4.42665	7.19676	8.29365	3.36299	1.69722	2.75455	4.47055	1.88412	3.99504	8.20399	5.24763	4.2272
143483	166.672	51.0275	464.061	97.8759	59.7142	507.812	308.894	282.341	36.4703	18.959	45.6576	166.131	94.4574	76.0896
143535	1.16554	1.45793	0.737775	0	1.65873	0	0	1.37727	4.23526	5.06358	4.85112	0	1.74921	2.1136
14357	44.2904	52.4854	30.2488	40.3018	39.8095	62.2154	64.4943	39.9409	111.764	157.089	120.707	30.765	94.4574	21.136
14359	25.6418	27.7006	24.3466	31.6657	24.8809	40.3559	39.036	39.9409	85.411	65.9443	60.7817	12.306	29.7366	33.8176
143590	141.03	132.671	261.173	133.86	127.722	154.698	105.228	117.068	11.0587	19.0767	10.5583	131.264	157.429	122.589
143619	8.15877	0	4.42665	1.43935	4.97619	1.6815	3.39444	4.13182	3.52938	4.12152	3.70968	4.10199	1.74921	6.3408
143645	8.15877	4.37378	4.42665	11.5148	13.2698	0	1.69722	11.0182	2.35292	3.29722	3.70968	10.255	8.74606	8.45439
14367	9.32431	13.1214	18.4444	12.9542	28.1984	26.9039	18.6694	13.7727	34.1173	27.7908	36.8114	43.0709	19.2413	12.6816
143718	102.567	102.055	103.289	84.9218	106.159	126.112	122.2	115.691	55.2936	46.9853	44.5162	69.7339	110.2	65.5216
14373	41.9594	48.1116	36.151	40.3018	61.373	53.8079	42.4305	44.0728	37.1761	41.9217	34.2432	28.714	38.4826	33.8176
143738	108.395	81.644	74.5153	119.466	86.2539	116.023	444.671	122.577	86.1169	85.3743	85.608	86.1419	94.4574	38.0448
143750	60.608	135.587	47.2176	158.329	131.04	57.1709	134.08	137.727	59.2936	37.6825	55.0745	207.151	99.705	107.794
14383	139.865	145.793	149.768	135.299	140.992	151.335	125.594	123.955	165.175	188.648	189.764	182.539	131.191	141.611
14385	206.3	265.343	180.755	194.312	187.436	208.506	230.822	275.455	219.998	245.407	209.74	223.559	236.144	217.701
14387	23.3108	23.3269	20.6577	31.6657	18.246	8.40748	22.0638	20.6591	25.4115	25.5534	29.1067	20.51	22.7397	33.8176
143876	2.33108	4.37378	12.5422	8.63611	6.63492	5.04449	18.6694	1.37727	31.7644	28.7329	28.8214	14.357	10.4953	4.2272
143893	29.1385	39.3641	27.2977	116.587	31.5159	36.9929	56.0082	75.7501	8.23522	11.3047	12.5558	36.918	40.2319	46.4992
143915	3.49661	1.45793	5.16443	0	1.65873	13.452	54.311	42.6955	18.5881	24.1403	25.397	0	3.49842	4.2272
14394	47.7871	30.6165	53.1198	59.0134	23.2222	50.4449	30.5499	24.7909	172.234	33.7965	142.68	32.816	27.9874	67.6352
14401	76.9255	65.6068	60.4976	94.9972	72.9841	77.3488	54.311	49.5819	74.117	86.4342	67.0596	41.0199	76.9653	61.2944
144017	8.15877	4.37378	23.6088	1.43935	4.97619	8.40748	8.48609	12.3955	7.29405	9.65613	7.134	4.10199	3.49842	25.3632
144032	256.418	84.5598	5615.95	76.2856	121.087	107.616	61.0999	75.7501	61.1759	187.235	153.809	106.652	97.9558	118.362
144077	118.885	37.9061	51.6443	35.9838	91.2301	21.8595	57.7054	49.5819	183.998	190.65	180.348	36.918	64.7208	57.0672
144104	16.3175	26.2427	15.4933	44.6199	23.2222	43.7189	25.4583	30.3	148.234	92.2043	118.995	51.2749	31.4858	19.0224
144226	17.4831	13.1214	8.11553	10.0755	16.5873	13.452	16.9722	12.3955	7.29405	6.71219	5.42184	12.306	13.9937	16.9088
144227	10.4898	20.411	23.6088	30.2264	36.492	188.328	115.411	63.3546	9.64697	4.47479	15.1241	102.55	15.7429	14.7952
14423	38.4628	62.6909	81.1553	57.5741	41.4682	110.979	71.2832	1494.34	23.9998	22.4917	23.1142	84.0909	50.7271	84.5439
144246	102.567	72.8964	98.8619	90.6792	81.2777	100.89	101.833	90.9001	230.351	267.545	201.75	121.009	87.4606	122.589
14431	51.2837	30.6165	25.8221	8.63611	18.246	25.2224	22.0638	37.1864	16.4704	17.7814	17.9777	10.255	160.927	35.9312
14434	66.4357	42.2799	67.1376	41.7412	24.8809	45.4004	84.8609	55.0909	82.3522	96.6791	85.0373	3380.04	50.7271	33.8176
144389	48.9526	14.5793	36.8888	27.3477	18.246	18.4965	25.4583	39.9409	32.9409	43.8059	39.9504	36.918	17.4921	21.136
144395	143.361	141.419	151.982	162.647	210.659	141.246	57.7054	97.7864	12.9411	6.71219	14.8387	231.763	118.946	162.747
144428	156.182	81.644	64.1865	35.9838	38.1508	45.4004	20.3666	37.1864	14.3528	26.4955	23.1142	41.0199	55.9748	71.8624
14445	141.03	78.7281	222.07	112.269	257.103	65.5784	100.136	93.6546	80.7051	63.2359	78.7594	96.3969	176.67	109.907
144497	22.1452	5.83171	5.9022	4.31806	6.63492	15.1335	11.8805	4.13182	8.23522	8.12528	7.134	8.20399	12.2445	8.45439
144538	618.901	466.537	756.22	754.22	517.523	689.413	510.863	629.414	39.5291	23.9048	31.1042	623.503	571.992	488.241
14454	52.4492	55.4013	51.6443	37.4231	53.0793	68.9413	35.6416	48.2046	64.9406	70.1836	61.6378	55.3769	31.4858	40.1584
144558	0	0	2.21333	0	3.31746	0	0	0	0.235292	0.706546	0.85608	0	0	0
14457	60.608	58.3171	68.6131	40.3018	64.6904	36.9929	40.7333	41.3182	95.7638	73.9518	91.3152	59.4789	48.9779	61.2944
144623	9.32431	1.45793	2.21333	2.8787	3.31746	0	3.39444	2.75455	3.76467	2.94394	3.99504	8.20399	1.74921	0
144642	23.3108	24.7848	59.7598	47.4986	33.1746	13.452	18.6694	45.45	39.5291	33.7965	38.5236	59.4789	43.7303	50.7264
14466	18.6486	7.28964	9.59108	10.0755	14.9286	15.1335	11.8805	8.26364	47.9996	44.9834	45.0869	88.1929	10.4953	6.3408
144712	16.3175	72.8964	14.7555	64.7708	76.3015	67.2599	57.7054	61.9773	21.4116	24.1403	31.675	75.8869	31.4858	73.976
14474	121.216	56.8592	104.764	84.9218	64.6904	90.8008	72.9804	64.7319	90.3521	90.5557	86.7494	84.0909	57.724	69.7488
144755	74.5944	139.961	41.3154	164.086	81.2777	122.749	89.9526	201.082	17.4116	16.8394	15.6948	172.284	152.181	226.155
14477	34.9661	155.998	37.6266	46.0593	59.7142	28.5854	47.5221	26.1682	78.1169	90.9089	64.206	26.663	34.9842	54.9536
14480	434.746	504.443	1540.48	308.021	492.643	3183.07	1057.37	381.505	371.761	450.894	431.179	330.211	544.005	615.057
144809	16.3175	20.411	11.8044	2.8787	23.2222	15.1335	20.3666	8.26364	5.64701	7.88977	7.41936	10.255	20.9905	21.136
14486	24.4763	14.5793	45.7421	20.1509	14.9286	55.4894	25.4583	38.5637	15.7646	10.2449	17.407	22.561	22.7397	23.2496
14491	62.9391	53.9433	61.9731	70.5282	66.3492	82.3933	59.4027	57.8455	52.2348	42.3928	46.799	38.969	47.2287	63.408
145016	9.32431	8.74757	3.68888	4.31806	6.63492	6.72599	6.78888	8.26364	5.8823	4.71031	4.2804	16.408	12.2445	10.568
145119	9.32431	7.28964	15.4933	4.31806	16.5873	13.452	15.275	11.0182	33.6468	31.088	29.6774	18.459	17.4921	12.6816
14519	100.236	103.513	140.915	99.3153	76.3015	126.112	76.3749	108.805	41.882	52.991	57.3574	131.264	103.203	107.794
14520	31.4695	48.1116	17.7066	43.1806	44.7857	16.815	50.9166	48.2046	40.2349	40.9797	43.3747	45.1219	26.2382	42.272
14522	85.0843	75.8123	106.24	66.2102	79.619	62.2154	44.1277	49.5819	110.117	115.874	112.717	38.969	40.2319	54.9536
145258	9.32431	0	5.9022	5.75741	1.65873	0	3.39444	4.13182	5.41172	5.2991	5.42184	2.051	0	2.1136
14527	23.3108	46.6537	36.151	25.9083	48.1031	72.3043	42.4305	41.3182	47.0584	38.0357	34.5286	20.51	64.7208	31.704
145279	0	0	0	1.43935	0	0	0	2.75455	2.35292	4.35703	1.71216	6.15299	3.49842	2.1136
145296	520.996	341.155	676.54	523.924	209	349.751	405.635	560.55	75.5287	67.9462	99.5906	278.936	591.233	270.541
145302	1.16554	1.45793	5.16443	5.75741	1.65873	1.6815	3.39444	8.26364	4.47055	6.00564	6.56328	0	8.74606	0
145323	22.1452	14.5793	30.9866	21.5903	39.8095	26.9039	33.9444	33.0546	42.3526	46.5143	33.3871	28.714	22.7397	29.5904
145437	114.223	122.466	183.706	197.191	192.413	2503.75	504.074	1077.03	30.588	25.9067	33.1018	600.942	260.632	188.11
145546	54.7803	29.1586	38.3643	30.2264	26.5397	42.0374	33.9444	27.5455	117.646	138.836	130.98	34.867	24.489	38.0448
145550	20.9797	27.7006	20.6577	24.469	9.95237	3.36299	1.69722	12.3955	3.76467	4.23928	6.84864	20.51	33.235	19.0224
145581	5.82769	0	2.9511	0	3.31746	3.36299	1.69722	2.75455	1.88234	3.17946	1.99752	0	3.49842	2.1136
14561	81.5877	72.8964	104.764	63.3315	66.3492	75.6673	78.0721	63.3546	88.2345	73.4808	81.3276	100.499	78.7145	188.11
14562	141.03	100.597	142.391	79.1643	82.9365	94.1638	61.0999	101.918	113.646	92.9108	113.859	92.2949	103.203	88.7711
145639	48.9526	20.411	119.52	30.2264	61.373	35.3114	42.4305	22.0364	24.7057	20.9609	20.2606	84.0909	43.7303	16.9088
145672	16.3175	11.6634	4.42665	5.75741	14.9286	10.089	6.78888	2.75455	42.8231	45.8077	43.3747	4.10199	3.49842	6.3408
145768	15.152	14.5793	27.2977	10.0755	23.2222	11.7705	11.8805	8.26364	27.5292	44.1591	18.8338	8.20399	3.49842	8.45439
14577	33.8006	53.9433	44.2665	37.4231	39.8095	30.2669	62.7971	34.4318	31.2938	28.7329	26.2531	49.2239	57.724	63.408
14579	71.0978	90.3916	35.4132	70.5282	81.2777	79.0303	50.9166	39.9409	24.2351	15.7795	21.9727	86.1419	59.4732	61.2944
14580	76.9255	59.7751	78.942	83.4824	87.9126	63.8969	91.6498	96.4092	36.235	47.4564	40.2358	98.4479	61.2224	40.1584
145827	469.712	414.052	1511.7	683.692	2075.07	465.774	532.927	707.919	67.0582	11.658	62.2085	621.452	1112.5	414.265
14584	109.561	37.9061	42.0532	40.3018	31.5159	11.7705	40.7333	38.5637	49.6466	62.7649	58.4988	41.0199	41.9811	33.8176
145852	2.33108	14.5793	10.3289	11.5148	11.6111	5.04449	16.9722	22.0364	17.6469	16.9571	11.4144	0	10.4953	14.7952
14587	123.547	163.288	135.751	218.781	131.04	215.232	191.786	181.8	146.587	133.302	136.973	141.519	183.667	152.179
145880	79.2566	102.055	68.6131	139.617	84.5952	178.239	123.897	129.464	46.5878	45.3367	43.0894	116.907	106.702	69.7488
145950	11.6554	5.83171	6.63998	11.5148	8.29365	18.4965	11.8805	12.3955	13.6469	7.18322	10.8437	4.10199	13.9937	4.2272
146041	65.2701	33.5323	42.791	38.8625	14.9286	25.2224	23.7611	17.9046	27.5292	29.3217	34.5286	18.459	31.4858	27.4768
146088	76.9255	91.8495	55.3332	133.86	127.722	97.5268	91.6498	88.1455	93.8815	223.857	124.417	139.468	101.454	76.0896
14612	46.6215	30.6165	47.2176	41.7412	43.127	42.0374	54.311	41.3182	24.4704	26.6132	23.6849	336.364	19.2413	35.9312
146138	159.679	193.904	455.207	148.253	272.032	1375.46	361.508	133.596	142.822	139.778	146.104	174.335	208.156	185.997
146141	31.4695	13.1214	28.7732	18.7116	38.1508	25.2224	18.6694	19.2818	55.7642	50.7536	51.0794	6.15299	24.489	19.0224
146158	48.9526	45.1958	48.6932	46.0593	74.6428	72.3043	61.0999	50.9591	110.352	131.653	103.871	45.1219	57.724	40.1584
146197	82.7532	34.9903	60.4976	59.0134	28.1984	28.5854	22.0638	30.3	19.5292	26.9665	23.1142	55.3769	36.7334	48.6128
146212	2.33108	4.37378	5.16443	1.43935	3.31746	11.7705	3.39444	2.75455	4.70584	5.41685	5.13648	8.20399	3.49842	4.2272
146325	1134.07	1571.65	2266.45	3142.1	1937.4	2270.02	1140.53	1217.51	57.8818	9.42062	63.0646	1786.42	1862.91	2377.8
146412	67.6012	64.1488	48.6932	50.3773	38.1508	75.6673	45.8249	53.7137	19.7645	18.2524	15.6948	53.3259	50.7271	33.8176
146436	0	8.74757	2.21333	23.0296	8.29365	30.2669	67.8888	95.0319	2.35292	1.64861	2.56824	0	41.9811	21.136
146472	2.33108	1.45793	1.47555	2.8787	1.65873	0	0	4.13182	12.2352	11.4225	10.273	2.051	1.74921	2.1136
146476	11.6554	211.4	11.8044	603.088	321.793	2969.52	1737.95	2992.82	22.1174	19.43	22.5434	24.612	1042.53	188.11
14657	25.6418	8.74757	17.7066	21.5903	13.2698	16.815	13.5778	17.9046	55.7642	66.1798	55.0745	6.15299	8.74606	19.0224
14658	27.9729	20.411	25.8221	28.787	21.5635	13.452	20.3666	11.0182	11.7646	16.6038	12.5558	6.15299	22.7397	31.704
146667	12.8209	11.6634	17.7066	5.75741	11.6111	28.5854	22.0638	17.9046	23.0586	22.0207	19.9752	2.051	22.7397	14.7952
146796	2.33108	5.83171	2.9511	15.8329	9.95237	28.5854	3.39444	12.3955	9.64697	14.3664	19.1191	4.10199	1.74921	4.2272
146805	24.4763	55.4013	38.3643	69.0889	81.2777	42.0374	57.7054	67.4864	45.1761	35.2096	46.2283	65.6319	59.4732	40.1584
146847	8.15877	8.74757	9.59108	8.63611	3.31746	5.04449	6.78888	2.75455	4.70584	5.65237	3.99504	2.051	6.99684	23.2496
146868	2.33108	4.37378	0.737775	12.9542	18.246	3.36299	0	2.75455	1.41175	1.53085	1.99752	8.20399	0	4.2272
146882	15.152	40.822	12.5422	21.5903	19.9047	25.2224	30.5499	26.1682	37.4114	32.1479	42.804	34.867	22.7397	23.2496
146893	3.49661	2.91586	3.68888	2.8787	0	6.72599	11.8805	6.88637	1.88234	1.29533	3.42432	4.10199	5.24763	4.2272
14693	47.7871	33.5323	53.8576	102.194	69.6666	28.5854	74.6776	85.391	55.5289	55.9349	53.3623	63.5809	75.2161	46.4992
146984	3.49661	8.74757	5.16443	2.8787	3.31746	1.6815	8.48609	15.15	4.23526	5.88789	3.13896	10.255	8.74606	6.3408
146993	9.32431	1.45793	15.4933	2.8787	4.97619	0	1.69722	2.75455	12.4705	9.06734	18.263	2.051	1.74921	6.3408
147033	23.3108	1.45793	8.85331	4.31806	4.97619	3.36299	11.8805	11.0182	21.8822	22.6095	23.1142	4.10199	3.49842	6.3408
14707	202.804	135.587	182.968	191.434	194.071	164.787	142.566	172.159	47.7643	47.4564	29.1067	114.856	155.68	112.021
147115	75.76	16.0372	21.3955	31.6657	9.95237	28.5854	8.48609	5.50909	6.11759	6.59443	7.70472	14.357	22.7397	14.7952
147119	37.2972	11.6634	8.11553	30.2264	19.9047	10.089	13.5778	28.9227	7.29405	9.30286	11.9851	24.612	27.9874	16.9088
14712	43.1249	59.7751	64.9242	66.2102	48.1031	47.0819	50.9166	45.45	66.3523	77.6023	70.7693	49.2239	61.2224	40.1584
14715	85.0843	75.8123	75.9909	69.0889	48.1031	42.0374	64.4943	64.7319	159.293	164.743	156.092	65.6319	75.2161	63.408
147153	17.4831	14.5793	19.9199	23.0296	19.9047	11.7705	23.7611	17.9046	40.7055	40.5086	41.3772	10.255	12.2445	10.568
147158	16.3175	18.9531	113.617	5.75741	24.8809	15.1335	22.0638	34.4318	331.056	317.71	521.067	28.714	19.2413	16.9088
147183	59.4424	40.822	13.28	31.6657	26.5397	21.8595	18.6694	20.6591	5.8823	12.8356	9.9876	45.1219	48.9779	25.3632
147203	3.49661	2.91586	1.47555	8.63611	4.97619	13.452	0	0	1.88234	1.88412	0.85608	6.15299	6.99684	2.1136
147219	6.99323	4.37378	3.68888	1.43935	6.63492	3.36299	6.78888	8.26364	2.8235	4.35703	4.85112	0	0	8.45439
14730	937.093	1246.53	1092.65	1027.7	1476.27	701.184	992.873	899.36	160.469	115.638	202.035	1128.05	1171.97	1185.73
14731	19.8141	11.6634	17.7066	18.7116	8.29365	20.178	10.1833	27.5455	29.1762	29.6749	29.3921	10.255	8.74606	14.7952
147327	4.66215	5.83171	7.37775	0	9.95237	5.04449	5.09166	0	18.3528	26.0245	17.6923	8.20399	8.74606	12.6816
14735	37.2972	53.9433	36.151	18.7116	29.8571	25.2224	32.2472	46.8273	18.5881	36.0339	12.8412	38.969	47.2287	57.0672
147366	26.8074	17.4951	19.9199	30.2264	19.9047	38.6744	20.3666	31.6773	23.2939	22.374	18.8338	12.306	15.7429	21.136
147473	54.7803	52.4854	75.9909	43.1806	58.0555	47.0819	42.4305	68.8637	113.411	122.821	121.278	67.6829	78.7145	42.272
147488	1183.02	211.4	216.906	181.358	199.047	1550.34	1111.68	2028.72	98.1167	132.006	95.881	205.1	397.071	257.859
147636	32.6351	58.3171	53.8576	31.6657	53.0793	40.3559	45.8249	26.1682	51.9995	56.4059	66.7742	16.408	43.7303	177.542
147643	23.3108	32.0744	12.5422	35.9838	19.9047	43.7189	22.0638	33.0546	9.17639	5.77013	5.42184	26.663	38.4826	25.3632
147668	18.6486	29.1586	28.0355	44.6199	33.1746	68.9413	62.7971	74.3728	33.1762	28.3796	38.2382	24.612	17.4921	27.4768
147703	34.9661	51.0275	38.3643	40.3018	46.4444	52.1264	57.7054	44.0728	60.2347	69.2415	52.5062	63.5809	47.2287	40.1584
14772	306.537	154.54	162.311	240.372	136.016	216.913	164.63	154.255	50.3525	50.6358	57.3574	125.111	153.931	137.384
147768	6.99323	8.74757	4.42665	4.31806	3.31746	5.04449	5.09166	0	77.4111	10.8337	79.9008	10.255	1.74921	4.2272
147800	1.16554	0	2.9511	2.8787	1.65873	5.04449	3.39444	4.13182	47.0584	50.5181	29.9628	6.15299	5.24763	6.3408
147803	27.9729	27.7006	28.7732	41.7412	31.5159	68.9413	42.4305	45.45	26.588	31.7946	27.3946	43.0709	43.7303	29.5904
14789	8.15877	10.2055	6.63998	7.19676	9.95237	6.72599	16.9722	13.7727	15.0587	19.3123	15.1241	4.10199	6.99684	16.9088
148056	9.32431	2.91586	2.21333	0	6.63492	11.7705	1.69722	1.37727	5.8823	6.1234	9.41688	6.15299	12.2445	2.1136
148057	149.189	272.633	194.773	421.73	386.484	279.128	222.336	389.768	12.9411	4.12152	9.41688	231.763	355.09	336.062
14809	52.4492	65.6068	63.4487	92.1185	82.9365	10.089	57.7054	66.1091	107.058	112.105	76.1911	108.703	64.7208	90.8847
14818	29.1385	52.4854	27.2977	43.1806	51.4206	25.2224	64.4943	22.0364	8.7058	10.5982	8.27544	51.2749	69.9684	97.2255
148193	12.8209	0	6.63998	14.3935	3.31746	13.452	3.39444	11.0182	7.99993	13.5421	16.2655	14.357	10.4953	6.3408
148211	30.304	34.9903	22.1333	12.9542	31.5159	28.5854	18.6694	16.5273	27.9997	29.4394	29.6774	24.612	19.2413	6.3408
148254	16.3175	17.4951	10.3289	47.4986	26.5397	53.8079	10.1833	26.1682	6.11759	4.82807	3.70968	57.4279	24.489	2.1136
14828	29.1385	45.1958	42.791	59.0134	58.0555	68.9413	42.4305	49.5819	118.822	126.236	121.278	51.2749	55.9748	65.5216
148299	36.1317	32.0744	15.4933	27.3477	16.5873	20.178	10.1833	11.0182	11.5293	8.47855	10.5583	14.357	15.7429	12.6816
148348	74.5944	58.3171	109.191	40.3018	49.7619	43.7189	54.311	48.2046	4.70584	4.47479	5.99256	36.918	52.4763	50.7264
14837	3919.7	4026.8	3442.46	5655.21	3277.65	8286.41	5059.41	5655.09	237.174	75.0117	222.295	3010.86	3750.31	2012.15
148387	789.069	481.116	474.39	1137.09	713.253	712.954	307.197	586.719	47.7643	13.5421	48.5112	1150.61	544.005	479.787
148451	3.49661	2.91586	1.47555	0	9.95237	1.6815	1.69722	2.75455	13.8822	12.7178	7.41936	8.20399	3.49842	0
148476	31.4695	62.6909	8.85331	11.5148	14.9286	3.36299	23.7611	37.1864	20.4704	21.1964	17.407	10.255	12.2445	8.45439
14858	57.1114	46.6537	153.457	66.2102	61.373	33.6299	39.036	34.4318	31.2938	26.4955	29.6774	73.8359	54.2255	82.4303
148582	8.15877	2.91586	1.47555	4.31806	1.65873	20.178	3.39444	0	2.11763	2.35515	2.8536	2.051	1.74921	4.2272
148631	12.8209	8.74757	24.3466	4.31806	11.6111	11.7705	8.48609	15.15	15.7646	17.7814	16.5509	8.20399	6.99684	6.3408
148650	17.4831	13.1214	18.4444	7.19676	6.63492	1.6815	11.8805	8.26364	73.1758	67.3574	65.0621	12.306	5.24763	21.136
148672	10.4898	8.74757	2.21333	1.43935	0	1.6815	5.09166	0	14.3528	9.06734	11.9851	4.10199	8.74606	2.1136
148693	209.797	42.2799	121.733	44.6199	41.4682	21.8595	40.7333	31.6773	21.8822	36.7404	18.5484	49.2239	34.9842	33.8176
148694	90.912	42.2799	84.8442	24.469	34.8333	40.3559	47.5221	33.0546	44.2349	34.032	53.6477	43.0709	41.9811	29.5904
148718	0	4.37378	8.11553	2.8787	1.65873	3.36299	5.09166	12.3955	26.3527	31.7946	28.536	6.15299	1.74921	4.2272
14874	36.1317	5.83171	12.5422	23.0296	16.5873	18.4965	8.48609	22.0364	14.5881	16.9571	15.1241	20.51	13.9937	27.4768
148747	13.9865	18.9531	5.9022	7.19676	16.5873	13.452	3.39444	11.0182	8.23522	9.53837	11.129	4.10199	10.4953	12.6816
14875	87.4154	49.5696	47.2176	63.3315	38.1508	36.9929	35.6416	41.3182	37.6467	33.0899	40.2358	86.1419	50.7271	50.7264
148818	50.1181	14.5793	47.2176	30.2264	39.8095	18.4965	8.48609	9.64092	15.9999	13.3066	19.9752	30.765	22.7397	19.0224
14882	99.0707	158.914	129.111	414.533	132.698	63.8969	125.594	118.446	81.8816	73.9518	83.3251	84.0909	132.94	147.952
14886	54.7803	56.8592	52.3821	70.5282	99.5237	75.6673	59.4027	50.9591	81.6463	79.722	89.603	98.4479	66.47	69.7488
148862	3.49661	0	22.871	8.63611	0	16.815	6.78888	6.88637	6.35288	6.9477	9.13152	0	0	4.2272
14899	12.8209	23.3269	19.9199	24.469	24.8809	35.3114	27.1555	30.3	13.6469	15.073	20.8313	22.561	13.9937	52.84
14900	34.9661	23.3269	34.6754	47.4986	33.1746	26.9039	49.2194	60.6	55.0583	51.3424	50.7941	43.0709	36.7334	23.2496
14902	24.4763	125.382	35.4132	155.45	139.333	65.5784	91.6498	115.691	16.7057	14.602	15.4094	256.375	82.2129	114.134
149063	0	0	1.47555	0	0	1.6815	0	0	1.17646	3.29722	1.99752	0	6.99684	0
149090	55.9458	48.1116	69.3509	34.5444	66.3492	55.4894	50.9166	53.7137	71.2935	102.802	80.1862	45.1219	71.7177	44.3856
149131	39.6283	36.4482	19.1822	30.2264	16.5873	11.7705	33.9444	15.15	25.1762	14.4842	20.8313	32.816	17.4921	46.4992
14914	487.195	167.662	71.5642	109.391	149.286	211.869	183.3	159.764	43.7643	46.9853	34.5286	26.663	55.9748	63.408
14919	40.7938	69.9806	84.8442	80.6037	79.619	85.7563	103.53	110.182	56.4701	43.5703	52.7916	75.8869	101.454	80.3167
14922	54.7803	42.2799	51.6443	54.6954	79.619	107.616	71.2832	70.241	153.175	103.98	132.122	67.6829	48.9779	59.1808
149309	46.6215	14.5793	57.5465	18.7116	4.97619	11.7705	5.09166	26.1682	44.4702	48.5162	42.804	6.15299	19.2413	19.0224
14935	90.912	69.9806	62.7109	120.906	64.6904	80.7118	86.5582	52.3364	15.294	12.4823	12.5558	59.4789	45.4795	61.2944
149366	117.719	62.6909	127.635	97.8759	177.484	70.6228	57.7054	50.9591	26.3527	16.6038	18.8338	92.2949	132.94	92.9983
149378	22.1452	10.2055	22.871	14.3935	16.5873	1.6815	10.1833	16.5273	10.3528	12.6001	13.4119	16.408	1.74921	12.6816
14939	54.7803	29.1586	31.7243	83.4824	81.2777	67.2599	61.0999	86.7682	49.6466	48.5162	44.5162	75.8869	122.445	46.4992
149412	8.15877	10.2055	11.8044	7.19676	8.29365	10.089	16.9722	9.64092	2.8235	2.11964	3.99504	0	22.7397	10.568
149417	127.044	87.4757	78.942	70.5282	61.373	70.6228	66.1915	75.7501	8.23522	10.1272	9.41688	108.703	64.7208	143.725
149446	61.7735	83.1019	45.7421	80.6037	46.4444	52.1264	52.6138	56.4682	72.2346	103.745	70.1986	45.1219	66.47	46.4992
149453	3.49661	0	2.21333	2.8787	1.65873	1.6815	1.69722	4.13182	10.5881	8.3608	9.41688	0	1.74921	6.3408
14950	1.16554	17.4951	8.11553	2.8787	0	1.6815	1.69722	26.1682	13.1764	15.073	18.5484	18.459	3.49842	4.2272
14956	41.9594	48.1116	49.431	33.1051	61.373	38.6744	54.311	48.2046	82.5875	74.8939	96.737	73.8359	31.4858	52.84
149643	22.1452	26.2427	17.7066	15.8329	44.7857	18.4965	57.7054	68.8637	20.4704	30.0282	26.8238	30.765	55.9748	59.1808
149654	13.9865	10.2055	11.8044	18.7116	16.5873	21.8595	11.8805	38.5637	17.4116	42.0395	14.268	10.255	31.4858	8.45439
149655	53.6148	23.3269	39.8399	37.4231	51.4206	50.4449	39.036	53.7137	12.7058	19.3123	16.2655	43.0709	55.9748	38.0448
14972	31.4695	18.9531	30.9866	50.3773	23.2222	8.40748	33.9444	24.7909	38.3526	38.2713	33.6725	4.10199	10.4953	33.8176
149775	40.7938	34.9903	30.2488	17.2722	19.9047	48.7634	44.1277	16.5273	38.5879	34.2675	29.3921	36.918	31.4858	23.2496
149990	74.5944	303.249	81.8931	371.353	374.873	287.536	310.591	384.259	19.5292	13.0711	25.397	449.168	230.896	221.928
149991	664.357	3818.31	1088.96	4212.98	4395.63	4634.2	4536.67	5565.56	115.764	24.6114	191.191	4707.04	2725.27	3052.04
15009	22.1452	8.74757	11.0666	11.5148	6.63492	23.5409	44.1277	28.9227	15.7646	16.4861	20.8313	16.408	19.2413	25.3632
150118	86.2498	46.6537	81.8931	64.7708	46.4444	53.8079	61.0999	46.8273	51.9995	48.6339	59.0695	59.4789	57.724	82.4303
150122	57.1114	88.9336	62.7109	73.4069	76.3015	60.5339	69.586	82.6364	100.705	103.98	113.859	63.5809	78.7145	67.6352
15016	50.1181	36.4482	64.1865	43.1806	58.0555	33.6299	71.2832	31.6773	41.882	67.3574	47.6551	43.0709	83.9621	101.453
150207	24.4763	10.2055	21.3955	15.8329	11.6111	38.6744	13.5778	13.7727	46.8231	40.2731	49.3673	14.357	27.9874	16.9088
150264	3.49661	1.45793	12.5422	2.8787	0	11.7705	0	4.13182	14.1175	11.187	7.41936	6.15299	5.24763	4.2272
150288	6.99323	13.1214	14.7555	11.5148	9.95237	1.6815	11.8805	2.75455	186.116	145.784	184.343	41.0199	5.24763	10.568
150289	4.66215	1.45793	3.68888	5.75741	0	0	1.69722	0	55.0583	2.35515	25.397	0	3.49842	2.1136
150407	3.49661	1.45793	8.11553	10.0755	6.63492	13.452	0	4.13182	23.7645	13.3066	24.8263	0	1.74921	8.45439
150436	0	0	0.737775	0	0	3.36299	1.69722	0	0.235292	0.353273	0.57072	0	0	0
15045	16.3175	21.8689	25.8221	23.0296	26.5397	18.4965	18.6694	6.88637	95.058	95.0305	82.469	16.408	26.2382	19.0224
150503	12.8209	7.28964	7.37775	7.19676	11.6111	0	3.39444	4.13182	29.6468	30.617	20.8313	18.459	19.2413	4.2272
150518	58.2769	16.0372	52.3821	35.9838	41.4682	47.0819	57.7054	59.2228	75.5287	105.864	102.159	53.3259	26.2382	44.3856
150525	27.9729	34.9903	32.4621	20.1509	18.246	20.178	18.6694	28.9227	56.2348	48.6339	74.7643	34.867	20.9905	23.2496
150542	0	0	2.21333	0	0	0	0	1.37727	4.94113	2.47291	2.28288	0	1.74921	0
150561	18.6486	8.74757	35.4132	20.1509	31.5159	0	8.48609	6.88637	4.70584	3.29722	2.8536	12.306	3.49842	16.9088
150579	83.9187	151.625	98.8619	130.981	119.428	117.705	132.383	107.427	103.293	111.399	90.4591	137.417	97.9558	173.315
150607	72.2634	65.6068	67.8753	77.725	54.7381	53.8079	76.3749	151.5	174.587	176.283	133.834	71.7849	75.2161	86.6575
15065	31.4695	37.9061	36.8888	30.2264	39.8095	35.3114	61.0999	24.7909	59.5289	40.8619	37.9529	34.867	45.4795	40.1584
150687	47.7871	67.0647	59.022	44.6199	33.1746	58.8524	35.6416	59.2228	61.4112	58.8789	58.7842	55.3769	48.9779	67.6352
15071	279.729	144.335	369.626	87.8005	102.841	176.557	145.961	110.182	84.4698	76.8958	69.3425	137.417	145.185	179.656
150752	50.1181	96.2233	59.022	38.8625	72.9841	36.9929	54.311	152.877	75.5287	73.7163	49.6526	55.3769	64.7208	84.5439
150777	283.226	1657.66	272.239	1050.73	1985.5	822.252	1182.96	1088.05	151.999	94.9127	158.089	1716.68	1254.18	3187.31
15082	34.9661	37.9061	34.6754	35.9838	18.246	38.6744	23.7611	22.0364	52.4701	66.6509	50.2234	12.306	29.7366	38.0448
150826	57.1114	81.644	70.0887	60.4528	107.817	62.2154	95.0443	82.6364	83.2934	72.5387	79.9008	71.7849	64.7208	86.6575
15084	25.6418	43.7378	33.9377	50.3773	46.4444	33.6299	28.8527	46.8273	20.941	9.30286	17.1216	20.51	22.7397	67.6352
150840	65.2701	36.4482	45.0043	30.2264	36.492	35.3114	47.5221	39.9409	168.94	174.752	145.534	22.561	33.235	44.3856
150869	4.66215	2.91586	5.16443	4.31806	6.63492	1.6815	10.1833	1.37727	10.3528	8.71407	8.27544	0	6.99684	2.1136
15088	20.9797	17.4951	30.2488	14.3935	19.9047	1.6815	16.9722	20.6591	47.9996	33.5609	45.943	18.459	15.7429	38.0448
150881	100.236	67.0647	82.6309	57.5741	56.3968	65.5784	54.311	48.2046	278.821	231.629	234.851	43.0709	34.9842	101.453
150885	29.1385	55.4013	36.151	35.9838	41.4682	60.5339	54.311	46.8273	146.352	113.047	123.561	43.0709	13.9937	33.8176
15092	18.6486	5.83171	21.3955	5.75741	11.6111	6.72599	5.09166	5.50909	0.941168	1.88412	1.4268	4.10199	6.99684	14.7952
150940	564.12	546.723	742.202	598.77	925.571	773.488	656.824	841.514	87.7639	19.3123	79.0447	754.767	696.186	1039.89
15099	23.3108	18.9531	60.4976	31.6657	16.5873	116.023	32.2472	17.9046	27.2939	33.3254	31.3896	45.1219	26.2382	14.7952
151132	65.2701	49.5696	45.7421	71.9676	72.9841	97.5268	113.714	64.7319	18.3528	20.1366	20.8313	63.5809	48.9779	44.3856
151135	46.6215	56.8592	70.8264	73.4069	63.0317	40.3559	49.2194	52.3364	59.0583	47.3386	54.2184	75.8869	69.9684	48.6128
15115	45.456	34.9903	196.248	51.8167	34.8333	712.954	156.144	49.5819	74.3523	160.268	66.7742	55.3769	36.7334	35.9312
15116	26.8074	37.9061	35.4132	56.1347	26.5397	28.5854	40.7333	33.0546	83.2934	98.2099	94.7395	38.969	22.7397	33.8176
15117	74.5944	43.7378	45.7421	76.2856	48.1031	63.8969	52.6138	44.0728	165.175	53.5798	217.444	57.4279	38.4826	40.1584
151176	5117.88	1253.82	3873.32	2927.64	1552.57	2298.61	1296.68	1289.13	69.6464	31.2058	90.4591	1948.45	1775.45	2768.81
15130	32.6351	10.2055	24.3466	17.2722	23.2222	8.40748	8.48609	37.1864	61.8818	75.0117	46.2283	18.459	5.24763	31.704
151357	214.459	723.132	357.083	693.768	726.523	660.828	492.194	593.605	14.3528	4.71031	18.5484	578.381	692.688	1067.37
151410	4.66215	4.37378	11.8044	2.8787	13.2698	8.40748	1.69722	2.75455	101.176	63.2359	46.799	8.20399	15.7429	10.568
151477	6.99323	2.91586	2.9511	20.1509	9.95237	18.4965	6.78888	11.0182	62.3524	50.2825	53.6477	10.255	6.99684	4.2272
151565	139.865	132.671	137.964	217.342	155.921	141.246	127.291	118.446	96.2344	109.044	77.0472	98.4479	94.4574	128.93
151652	11.6554	8.74757	2.9511	5.75741	8.29365	5.04449	10.1833	11.0182	20.4704	29.9105	20.5459	14.357	3.49842	2.1136
151693	36.1317	61.233	38.3643	47.4986	76.3015	20.178	45.8249	34.4318	59.7642	29.7927	48.5112	57.4279	41.9811	92.9983
15175	34.9661	37.9061	29.511	25.9083	43.127	25.2224	23.7611	30.3	24.4704	23.9048	24.2556	45.1219	34.9842	25.3632
15176	16.3175	14.5793	15.4933	8.63611	16.5873	11.7705	11.8805	20.6591	43.2937	56.7592	54.5038	16.408	10.4953	16.9088
151769	52.4492	77.2702	72.302	50.3773	79.619	90.8008	59.4027	45.45	15.9999	14.7197	17.1216	34.867	64.7208	54.9536
151789	269.239	408.22	260.435	605.967	759.698	354.796	359.81	385.637	81.1757	65.7088	97.5931	656.319	633.214	536.854
151818	44.2904	11.6634	22.871	15.8329	23.2222	28.5854	25.4583	22.0364	12.4705	14.7197	14.5534	12.306	19.2413	23.2496
151824	103.733	91.8495	100.337	76.2856	76.3015	119.386	98.4387	180.423	16.2351	15.3085	16.2655	131.264	90.959	152.179
151833	71.0978	123.924	70.0887	84.9218	87.9126	99.2083	101.833	100.541	32.7056	34.2675	29.1067	116.907	87.4606	122.589
15184	64.1046	67.0647	81.8931	84.9218	159.238	68.9413	71.2832	68.8637	21.8822	30.9703	25.397	45.1219	76.9653	57.0672
151877	4.66215	16.0372	4.42665	10.0755	16.5873	11.7705	6.78888	16.5273	17.8822	15.073	15.4094	30.765	22.7397	14.7952
151924	8.15877	16.0372	21.3955	18.7116	23.2222	11.7705	11.8805	17.9046	26.588	26.0245	13.1266	18.459	13.9937	19.0224
151939	9.32431	2.91586	11.8044	7.19676	1.65873	6.72599	3.39444	1.37727	24.4704	19.43	19.4045	12.306	3.49842	4.2272
151996	117.719	207.026	120.257	105.073	69.6666	92.4823	157.841	198.327	66.3523	54.1685	59.0695	94.3459	96.2066	105.68
152010	125.878	100.597	82.6309	74.8463	76.3015	53.8079	59.4027	45.45	62.823	68.535	68.4864	71.7849	89.2098	54.9536
152143	48.9526	46.6537	41.3154	31.6657	23.2222	42.0374	18.6694	27.5455	53.176	34.3852	65.0621	36.918	34.9842	33.8176
15216	33.8006	26.2427	42.791	44.6199	38.1508	25.2224	33.9444	17.9046	15.9999	17.1926	13.4119	34.867	41.9811	38.0448
152203	11.6554	5.83171	15.4933	10.0755	4.97619	1.6815	8.48609	4.13182	18.3528	21.5497	31.675	8.20399	5.24763	8.45439
152211	33.8006	67.0647	50.1687	40.3018	53.0793	36.9929	40.7333	33.0546	242.821	173.81	295.062	71.7849	61.2224	69.7488
152234	5.82769	18.9531	2.9511	5.75741	3.31746	3.36299	6.78888	9.64092	10.8234	11.4225	7.134	4.10199	5.24763	12.6816
152236	29.1385	51.0275	45.7421	56.1347	43.127	52.1264	20.3666	26.1682	39.5291	41.4507	48.5112	28.714	34.9842	21.136
15225	37.2972	45.1958	45.0043	31.6657	33.1746	57.1709	45.8249	24.7909	17.8822	18.488	24.541	53.3259	27.9874	19.0224
152292	116.554	43.7378	53.1198	56.1347	38.1508	31.9484	61.0999	75.7501	97.4109	75.2472	89.3177	51.2749	55.9748	44.3856
152346	22.1452	2.91586	8.11553	2.8787	3.31746	0	3.39444	9.64092	13.1764	13.3066	14.8387	2.051	1.74921	6.3408
15250	6.99323	11.6634	8.11553	11.5148	4.97619	8.40748	8.48609	22.0364	43.529	41.804	38.5236	4.10199	17.4921	10.568
152508	110.726	32.0744	230.924	59.0134	401.412	26.9039	96.7415	66.1091	25.4115	25.0824	33.9578	75.8869	204.658	57.0672
152527	0	1.45793	0	1.43935	1.65873	0	1.69722	1.37727	7.05876	7.88977	4.2804	0	3.49842	0
15268	182.989	104.971	188.133	221.66	131.04	294.262	149.355	184.555	45.6466	44.3947	56.2159	147.672	111.95	92.9983
152713	8.15877	10.2055	2.21333	5.75741	4.97619	1.6815	13.5778	5.50909	3.99996	4.35703	7.99008	0	3.49842	2.1136
152750	1.16554	4.37378	10.3289	4.31806	3.31746	3.36299	1.69722	4.13182	14.8234	17.0749	21.9727	2.051	0	8.45439
15276	31.4695	27.7006	25.0844	25.9083	28.1984	48.7634	40.7333	38.5637	67.0582	54.6396	59.0695	12.306	17.4921	38.0448
15280	315.861	647.32	336.426	636.193	761.357	987.038	816.362	1247.81	104.94	110.457	155.521	566.075	643.71	674.238
15283	29.1385	36.4482	10.3289	35.9838	29.8571	15.1335	11.8805	23.4137	30.588	38.9778	40.5211	38.969	40.2319	33.8176
15284	43.1249	24.7848	28.0355	14.3935	16.5873	36.9929	22.0638	23.4137	16.7057	19.5478	18.8338	43.0709	26.2382	27.4768
152896	41.9594	51.0275	56.0709	40.3018	36.492	18.4965	27.1555	41.3182	28.7056	30.9703	24.2556	47.1729	36.7334	42.272
152936	456.891	217.231	685.393	405.897	262.079	141.246	208.758	177.668	26.3527	22.9628	26.2531	311.752	178.42	173.315
152956	12.8209	14.5793	18.4444	14.3935	23.2222	15.1335	11.8805	4.13182	22.1174	27.3198	25.397	14.357	22.7397	2.1136
153059	4.66215	11.6634	11.8044	28.787	19.9047	3.36299	11.8805	9.64092	112.234	68.7705	88.4616	18.459	6.99684	6.3408
153067	60.608	21.8689	74.5153	44.6199	58.0555	70.6228	32.2472	53.7137	12.4705	9.42062	16.2655	32.816	50.7271	40.1584
153088	40.7938	42.2799	65.662	47.4986	38.1508	146.29	64.4943	37.1864	31.2938	36.1516	35.9554	67.6829	45.4795	33.8176
153120	185.321	158.914	236.826	96.4366	132.698	136.201	128.989	71.6182	228.468	240.697	221.725	149.723	169.673	198.678
15315	137.533	109.345	146.08	129.542	107.817	102.571	89.9526	119.823	148.705	150.023	143.821	127.162	111.95	133.157
153151	88.5809	48.1116	50.9065	94.9972	48.1031	89.1193	32.2472	63.3546	35.7644	35.0918	36.8114	65.6319	78.7145	73.976
15316	18.6486	5.83171	12.5422	1.43935	9.95237	15.1335	10.1833	20.6591	17.8822	54.6396	21.1166	12.306	10.4953	2.1136
153199	80.4221	100.597	109.191	194.312	119.428	346.388	127.291	196.95	123.293	98.0922	156.377	121.009	104.953	82.4303
153237	18.6486	27.7006	16.9688	18.7116	11.6111	28.5854	8.48609	19.2818	10.8234	9.65613	16.2655	16.408	19.2413	6.3408
153266	106.064	104.971	106.977	115.148	76.3015	132.838	127.291	140.482	44.2349	26.731	54.7891	65.6319	111.95	88.7711
153281	72.2634	33.5323	30.9866	28.787	33.1746	35.3114	40.7333	33.0546	50.8231	62.8826	47.6551	41.0199	34.9842	8.45439
153350	0	0	1.47555	0	1.65873	0	1.69722	0	1.17646	0.588789	0.57072	2.051	1.74921	0
153421	60.608	46.6537	80.4175	73.4069	49.7619	62.2154	61.0999	180.423	197.881	206.783	149.243	75.8869	40.2319	54.9536
153476	137.533	141.419	53.8576	103.633	89.5714	63.8969	137.475	92.2773	47.2937	55.6994	52.2209	28.714	73.4669	59.1808
153480	0	11.6634	2.9511	8.63611	9.95237	20.178	18.6694	8.26364	14.5881	10.716	12.8412	4.10199	5.24763	12.6816
153504	39.6283	20.411	39.1021	15.8329	21.5635	28.5854	13.5778	16.5273	90.1168	39.5666	91.3152	45.1219	15.7429	10.568
15351	186.486	104.971	217.644	159.768	195.73	104.253	132.383	145.991	53.6466	48.6339	49.0819	106.652	169.673	175.429
153536	10.4898	5.83171	11.0666	10.0755	6.63492	5.04449	6.78888	11.0182	26.3527	19.6655	12.5558	10.255	6.99684	4.2272
153537	241.266	214.315	223.546	143.935	162.555	119.386	166.327	141.859	10.1176	5.2991	10.273	143.57	251.886	230.382
153558	15.152	8.74757	8.85331	2.8787	3.31746	5.04449	3.39444	5.50909	8.47051	8.00752	5.42184	2.051	8.74606	6.3408
153613	145.692	90.3916	104.026	103.633	320.135	35.3114	88.2554	68.8637	8.7058	6.1234	9.41688	125.111	134.689	61.2944
153620	299.543	309.081	308.39	269.159	250.468	196.735	200.272	163.896	60.2347	60.8807	53.6477	131.264	236.144	376.221
153623	8.15877	11.6634	19.9199	21.5903	16.5873	33.6299	28.8527	26.1682	31.9997	23.4338	20.8313	16.408	31.4858	6.3408
153673	11.6554	16.0372	8.11553	10.0755	3.31746	5.04449	5.09166	2.75455	41.1761	36.2694	34.5286	20.51	13.9937	6.3408
153675	0	0	2.9511	1.43935	0	0	1.69722	1.37727	1.64704	2.70843	3.13896	4.10199	5.24763	0
153709	27.9729	39.3641	25.8221	93.5579	58.0555	45.4004	35.6416	72.9955	50.8231	55.8172	47.9405	96.3969	73.4669	69.7488
15374	109.561	62.6909	124.684	96.4366	43.127	102.571	84.8609	71.6182	51.2936	46.5143	51.9355	69.7339	101.454	67.6352
153752	41.9594	48.1116	44.2665	34.5444	49.7619	21.8595	42.4305	68.8637	29.1762	26.26	30.2482	43.0709	68.2192	86.6575
153757	284.391	212.858	222.808	220.221	170.849	139.564	164.63	130.841	26.588	25.2001	30.8189	213.304	265.88	342.403
15377	17.4831	36.4482	33.1999	28.787	41.4682	52.1264	28.8527	23.4137	41.6467	36.7404	40.5211	20.51	52.4763	23.2496
153773	66.4357	72.8964	73.0398	82.0431	76.3015	58.8524	88.2554	95.0319	51.7642	68.4172	61.3524	49.2239	69.9684	65.5216
153807	44.2904	58.3171	45.7421	27.3477	21.5635	33.6299	20.3666	44.0728	107.764	131.418	105.869	41.0199	19.2413	52.84
153816	17.4831	20.411	16.9688	18.7116	16.5873	6.72599	144.264	95.0319	45.6466	38.0357	40.2358	6.15299	15.7429	19.0224
153858	4.66215	4.37378	2.9511	17.2722	1.65873	0	8.48609	8.26364	28.235	27.9086	19.9752	2.051	6.99684	2.1136
15386	67.6012	42.2799	42.791	27.3477	33.1746	31.9484	44.1277	48.2046	27.9997	19.7833	21.9727	24.612	38.4826	61.2944
153877	16.3175	8.74757	12.5422	15.8329	1.65873	10.089	11.8805	4.13182	5.41172	9.1851	6.56328	24.612	13.9937	19.0224
153878	50.1181	56.8592	52.3821	76.2856	48.1031	65.5784	66.1915	48.2046	50.3525	59.8209	57.3574	49.2239	62.9716	80.3167
153886	138.699	34.9903	37.6266	76.2856	29.8571	38.6744	25.4583	13.7727	9.88226	14.3664	10.273	65.6319	41.9811	65.5216
153891	48.9526	39.3641	45.0043	64.7708	23.2222	11.7705	35.6416	24.7909	28.7056	26.9665	26.2531	34.867	40.2319	46.4992
153915	12.8209	5.83171	9.59108	7.19676	11.6111	13.452	11.8805	6.88637	9.64697	12.6001	15.9802	8.20399	1.74921	8.45439
153936	18.6486	7.28964	14.7555	10.0755	16.5873	6.72599	8.48609	6.88637	10.1176	8.47855	10.5583	22.561	12.2445	19.0224
15396	65.2701	51.0275	59.7598	47.4986	38.1508	23.5409	42.4305	49.5819	47.0584	48.2807	40.2358	45.1219	48.9779	27.4768
153977	13.9865	11.6634	21.3955	28.787	28.1984	11.7705	11.8805	27.5455	38.5879	47.8096	35.3846	12.306	5.24763	4.2272
153982	6.99323	10.2055	7.37775	5.75741	6.63492	6.72599	1.69722	0	12.2352	10.9515	13.1266	4.10199	0	8.45439
15406	134.037	132.671	185.182	141.056	126.063	84.0748	81.4665	133.596	152.469	212.082	212.022	143.57	127.692	107.794
15408	124.713	68.5226	107.715	76.2856	68.0079	75.6673	59.4027	72.9955	68.47	73.9518	71.0546	92.2949	66.47	86.6575
154093	6.99323	1.45793	1.47555	5.75741	6.63492	3.36299	10.1833	8.26364	7.52934	9.65613	9.13152	4.10199	1.74921	10.568
154121	15.152	36.4482	39.8399	17.2722	28.1984	45.4004	27.1555	53.7137	142.822	65.591	132.978	34.867	31.4858	38.0448
154226	8.15877	10.2055	2.9511	8.63611	6.63492	6.72599	6.78888	5.50909	1.41175	3.886	3.70968	6.15299	5.24763	8.45439
154269	234.273	179.325	200.675	316.657	184.119	361.522	139.172	170.782	27.7645	11.7758	35.3846	221.508	155.68	160.633
154320	490.692	535.06	505.376	601.649	568.944	973.586	570.266	855.287	77.4111	50.5181	84.1812	492.239	458.293	291.677
15434	50.1181	36.4482	42.0532	37.4231	43.127	47.0819	25.4583	38.5637	122.352	116.698	105.298	32.816	17.4921	33.8176
154348	47.7871	27.7006	28.7732	47.4986	61.373	55.4894	35.6416	34.4318	36.235	55.6994	37.6675	41.0199	17.4921	48.6128
15435	40.7938	61.233	33.1999	128.102	64.6904	65.5784	56.0082	81.2591	17.8822	23.9048	21.402	63.5809	64.7208	90.8847
15439	5.82769	14.5793	7.37775	30.2264	9.95237	13.452	18.6694	17.9046	32.4703	39.9199	22.5434	6.15299	8.74606	8.45439
15447	93.2431	58.3171	87.7953	70.5282	66.3492	109.297	120.503	89.5228	79.9993	92.9108	82.1837	71.7849	83.9621	73.976
154472	3.49661	1.45793	0	4.31806	1.65873	0	0	0	1.17646	0.942062	0.57072	0	3.49842	0
154479	0	0	0.737775	0	0	0	0	0	0.235292	0.824304	0.28536	0	0	0
154541	12.8209	0	5.9022	7.19676	3.31746	1.6815	1.69722	5.50909	9.41168	21.1964	8.5608	22.561	1.74921	6.3408
154547	2.33108	4.37378	5.16443	5.75741	1.65873	8.40748	1.69722	0	42.5878	29.4394	39.665	0	3.49842	0
15455	22.1452	20.411	14.7555	20.1509	26.5397	8.40748	18.6694	20.6591	26.1174	10.0094	26.2531	28.714	26.2382	31.704
154625	34.9661	29.1586	41.3154	82.0431	26.5397	38.6744	35.6416	71.6182	15.0587	28.3796	27.1092	75.8869	73.4669	46.4992
154707	1.16554	2.91586	3.68888	2.8787	0	0	1.69722	2.75455	10.5881	11.7758	12.8412	2.051	3.49842	2.1136
15486	100.236	58.3171	115.093	164.086	58.0555	149.653	59.4027	68.8637	145.41	172.044	163.511	49.2239	54.2255	71.8624
154872	18.6486	20.411	20.6577	17.2722	11.6111	13.452	10.1833	9.64092	71.9993	60.2919	38.2382	12.306	22.7397	10.568
154896	9.32431	10.2055	5.9022	5.75741	3.31746	1.6815	20.3666	1.37727	7.29405	6.24116	5.99256	2.051	15.7429	6.3408
154982	15.152	13.1214	16.2311	21.5903	18.246	40.3559	22.0638	11.0182	45.1761	58.4078	60.7817	26.663	27.9874	16.9088
155060	10.4898	4.37378	10.3289	5.75741	0	18.4965	10.1833	5.50909	2.35292	5.77013	3.99504	10.255	6.99684	6.3408
15516	486.029	185.157	278.879	266.28	222.27	233.728	190.089	159.764	63.0582	56.0527	56.7866	223.559	195.912	251.518
15517	6.99323	17.4951	14.0177	33.1051	18.246	47.0819	49.2194	35.8091	4.70584	4.23928	5.42184	36.918	41.9811	54.9536
15519	79.2566	78.7281	75.9909	66.2102	53.0793	68.9413	117.108	92.2773	111.058	148.61	111.861	73.8359	87.4606	54.9536
15521	23.3108	27.7006	8.85331	17.2722	29.8571	11.7705	16.9722	8.26364	97.1756	107.042	135.546	20.51	20.9905	10.568
155229	32.6351	30.6165	17.7066	35.9838	28.1984	26.9039	33.9444	20.6591	18.5881	19.43	21.402	16.408	27.9874	21.136
155257	291.385	161.83	319.457	195.752	142.651	322.847	225.73	242.4	51.0584	54.1685	42.5186	213.304	206.407	215.587
155317	61.7735	34.9903	136.488	46.0593	41.4682	26.9039	66.1915	82.6364	163.998	203.014	134.405	20.51	26.2382	27.4768
155320	37.2972	43.7378	49.431	23.0296	49.7619	20.178	40.7333	30.3	22.1174	24.0226	31.675	57.4279	27.9874	29.5904
155350	1082.78	820.814	1155.36	1862.52	1507.78	1055.98	646.64	874.569	207.057	57.7013	251.117	1907.43	1212.2	807.395
155353	9.32431	7.28964	11.0666	17.2722	8.29365	11.7705	13.5778	15.15	21.8822	26.26	21.9727	8.20399	8.74606	19.0224
15536	48.9526	53.9433	56.0709	54.6954	49.7619	28.5854	52.6138	48.2046	63.7641	64.649	57.072	38.969	41.9811	52.84
155371	27.9729	36.4482	28.7732	30.2264	58.0555	53.8079	42.4305	57.8455	91.9992	100.447	89.3177	49.2239	50.7271	46.4992
155417	663.191	1347.13	722.282	1512.76	976.991	1062.71	1602.17	1910.28	194.822	136.128	212.022	1331.1	1318.91	1906.47
155453	29.1385	27.7006	32.4621	34.5444	14.9286	23.5409	22.0638	30.3	33.6468	25.7889	29.9628	16.408	26.2382	27.4768
155492	1268.11	1202.79	7035.43	1357.31	1453.05	25351.9	5081.47	2727	117.881	73.8341	152.953	748.614	1329.4	1107.53
155514	11.6554	23.3269	7.37775	15.8329	6.63492	1.6815	6.78888	24.7909	3.99996	5.41685	5.13648	2.051	12.2445	14.7952
155531	107.23	59.7751	75.2531	50.3773	96.2063	40.3559	72.9804	68.8637	85.1757	75.836	79.0447	383.537	69.9684	50.7264
155566	22.1452	20.411	15.4933	21.5903	11.6111	31.9484	13.5778	11.0182	46.1172	50.5181	46.2283	8.20399	24.489	8.45439
155577	30.304	32.0744	16.9688	21.5903	13.2698	79.0303	67.8888	57.8455	218.351	272.727	201.464	12.306	15.7429	10.568
15560	27.9729	48.1116	44.2665	38.8625	56.3968	62.2154	61.0999	41.3182	79.9993	75.4827	64.7767	75.8869	97.9558	33.8176
155659	82.7532	80.1861	109.191	80.6037	147.627	52.1264	78.0721	60.6	153.41	140.014	162.37	67.6829	125.943	57.0672
155665	3.49661	10.2055	7.37775	8.63611	11.6111	18.4965	10.1833	15.15	10.5881	14.2487	9.41688	14.357	12.2445	6.3408
155669	71.0978	74.3543	70.0887	25.9083	46.4444	53.8079	40.7333	55.0909	60.2347	48.3984	53.3623	30.765	66.47	95.1119
15567	52.4492	23.3269	43.5288	44.6199	18.246	5.04449	30.5499	34.4318	23.9998	22.9628	23.1142	26.663	24.489	25.3632
155678	44.2904	36.4482	45.0043	46.0593	46.4444	52.1264	44.1277	42.6955	100.234	108.808	84.4666	65.6319	61.2224	65.5216
155681	16.3175	39.3641	43.5288	40.3018	144.309	92.4823	56.0082	34.4318	25.4115	20.8431	26.5385	383.537	68.2192	109.907
155718	3320.62	2414.33	3619.53	2462.73	2453.26	3495.83	2696.88	2346.87	123.764	29.3217	213.449	3193.4	2758.51	2868.15
155777	127.044	122.466	172.639	192.873	127.722	153.016	130.686	133.596	33.6468	29.3217	39.3797	153.825	157.429	145.838
155810	11.6554	5.83171	5.9022	1.43935	6.63492	0	1.69722	4.13182	2.11763	3.886	6.27792	8.20399	6.99684	2.1136
155816	60.608	36.4482	94.4353	71.9676	41.4682	151.335	66.1915	107.427	18.5881	13.8954	24.541	79.9889	68.2192	38.0448
155836	5.82769	1.45793	6.63998	11.5148	6.63492	0	3.39444	2.75455	8.23522	10.2449	17.407	8.20399	8.74606	8.45439
155840	209.797	141.419	175.591	184.237	134.357	235.409	145.961	165.273	19.2939	19.0767	17.1216	153.825	178.42	213.473
15591	29.1385	27.7006	25.8221	11.5148	11.6111	10.089	20.3666	30.3	26.588	32.1479	25.6824	38.969	27.9874	16.9088
15592	51.2837	52.4854	40.5777	23.0296	39.8095	75.6673	67.8888	61.9773	31.0585	29.0862	40.8065	32.816	57.724	33.8176
155963	0	1.45793	0	0	0	1.6815	1.69722	0	36.7055	26.731	24.8263	0	0	0
155973	29.1385	7.28964	6.63998	12.9542	11.6111	3.36299	6.78888	13.7727	3.0588	1.88412	2.56824	24.612	12.2445	8.45439
15598	38.4628	26.2427	51.6443	27.3477	13.2698	36.9929	27.1555	17.9046	20.7057	10.0094	18.8338	12.306	19.2413	21.136
156040	30.304	55.4013	26.5599	50.3773	49.7619	42.0374	40.7333	55.0909	16.2351	14.8375	18.5484	55.3769	54.2255	63.408
15605	9.32431	5.83171	1.47555	1.43935	0	1.6815	8.48609	0	5.64701	7.88977	5.13648	2.051	3.49842	2.1136
15611	10.4898	7.28964	11.0666	18.7116	4.97619	8.40748	1.69722	17.9046	15.7646	16.1328	13.9826	6.15299	6.99684	8.45439
156111	27.9729	21.8689	16.9688	23.0296	23.2222	15.1335	5.09166	9.64092	6.58818	7.30098	10.273	32.816	13.9937	19.0224
156130	1.16554	1.45793	1.47555	0	3.31746	1.6815	0	0	8.23522	4.12152	5.7072	0	0	0
156164	15.152	27.7006	5.16443	28.787	13.2698	11.7705	18.6694	15.15	17.6469	16.6038	16.2655	26.663	20.9905	27.4768
15619	11.6554	7.28964	7.37775	2.8787	11.6111	5.04449	6.78888	6.88637	23.2939	30.7348	25.6824	6.15299	5.24763	4.2272
15629	24.4763	48.1116	14.0177	82.0431	81.2777	139.564	139.172	199.705	9.41168	7.06546	9.9876	32.816	164.426	69.7488
156298	2.33108	1.45793	0.737775	0	0	0	0	4.13182	2.35292	2.47291	2.8536	2.051	0	2.1136
156331	13.9865	2.91586	11.0666	20.1509	6.63492	21.8595	23.7611	24.7909	34.3526	49.6938	34.8139	12.306	6.99684	10.568
15634	13.9865	29.1586	9.59108	24.469	13.2698	35.3114	23.7611	23.4137	28.9409	27.6731	23.9702	12.306	27.9874	14.7952
15641	47.7871	49.5696	53.1198	48.938	44.7857	36.9929	50.9166	61.9773	50.1172	54.7573	53.6477	38.969	47.2287	82.4303
15647	67.6012	77.2702	109.191	110.83	66.3492	50.4449	56.0082	37.1864	52.2348	53.462	49.6526	53.3259	113.699	143.725
156577	143.361	154.54	122.471	125.224	600.46	186.646	227.427	122.577	23.2939	13.1889	30.8189	121.009	369.084	166.974
156603	444.07	147.251	735.562	187.116	210.659	2481.89	446.369	309.887	35.9997	27.0843	43.3747	151.774	174.921	158.52
156646	57.1114	84.5598	117.306	67.6495	167.532	97.5268	96.7415	75.7501	47.529	32.9722	35.3846	108.703	113.699	99.3391
156686	44.2904	33.5323	58.2843	25.9083	71.3253	18.4965	35.6416	63.3546	96.4697	24.3758	60.4963	59.4789	34.9842	35.9312
156749	25.6418	18.9531	10.3289	25.9083	18.246	28.5854	22.0638	38.5637	63.0582	71.2434	46.5137	34.867	26.2382	14.7952
156800	47.7871	64.1488	49.431	86.3611	79.619	43.7189	69.586	57.8455	67.7641	65.7088	56.2159	96.3969	87.4606	145.838
15688	26.8074	16.0372	41.3154	25.9083	33.1746	23.5409	27.1555	39.9409	35.0585	26.26	21.402	55.3769	31.4858	33.8176
156913	34.9661	32.0744	19.1822	33.1051	41.4682	26.9039	23.7611	28.9227	10.1176	6.35892	12.5558	14.357	27.9874	57.0672
156954	24.4763	96.2233	45.0043	97.8759	66.3492	45.4004	62.7971	66.1091	68.2347	78.4266	66.7742	45.1219	52.4763	175.429
15698	38.4628	26.2427	36.8888	37.4231	23.2222	26.9039	32.2472	19.2818	71.2935	77.1313	87.0348	57.4279	38.4826	33.8176
156991	1604.95	774.16	809.34	1275.27	953.769	882.786	566.871	718.937	70.5876	20.6076	55.9306	510.698	774.901	621.398
15702	116.554	80.1861	101.813	120.906	89.5714	109.297	67.8888	75.7501	66.8229	80.664	73.0522	106.652	99.705	107.794
157075	20.9797	49.5696	47.2176	24.469	38.1508	30.2669	20.3666	37.1864	66.5876	59.8209	64.206	34.867	43.7303	23.2496
15708	5.82769	8.74757	14.7555	14.3935	1.65873	15.1335	1.69722	13.7727	39.9996	46.8676	37.9529	8.20399	27.9874	16.9088
157090	226.114	161.83	230.186	182.798	139.333	284.173	145.961	221.741	52.7054	64.7667	50.7941	166.131	164.426	107.794
157110	71.0978	103.513	59.022	125.224	155.921	117.705	106.925	95.0319	103.999	106.924	107.01	102.55	139.937	116.248
15717	59.4424	75.8123	190.346	71.9676	59.7142	756.673	115.411	103.296	60.47	65.8266	48.5112	102.55	43.7303	48.6128
157171	67.6012	59.7751	80.4175	48.938	48.1031	72.3043	71.2832	56.4682	150.116	175.459	148.958	69.7339	64.7208	67.6352
157242	507.009	737.712	652.194	924.064	731.499	943.319	619.485	732.71	119.999	68.2995	122.705	791.685	657.703	724.964
15726	18.6486	26.2427	33.1999	23.0296	14.9286	30.2669	22.0638	19.2818	20.7057	35.9161	24.541	24.612	22.7397	10.568
157278	41.9594	34.9903	19.9199	40.3018	43.127	40.3559	11.8805	26.1682	31.0585	36.6226	31.1042	28.714	15.7429	25.3632
15733	61.7735	59.7751	47.9554	47.4986	58.0555	97.5268	79.7693	39.9409	75.9993	78.8977	75.9058	59.4789	55.9748	19.0224
157354	11.6554	5.83171	6.63998	14.3935	11.6111	6.72599	23.7611	16.5273	26.588	22.374	28.2506	14.357	3.49842	12.6816
15737	48.9526	23.3269	40.5777	34.5444	44.7857	25.2224	27.1555	26.1682	24.9409	24.1403	21.402	36.918	10.4953	29.5904
157402	127.044	134.129	109.191	169.844	124.405	164.787	181.602	161.141	38.3526	35.6806	47.0844	108.703	110.2	152.179
157444	51.2837	68.5226	81.1553	102.194	87.9126	33.6299	67.8888	53.7137	41.1761	42.746	57.6427	92.2949	50.7271	80.3167
157453	1.16554	1.45793	0	0	0	0	0	0	0.235292	0.235515	1.14144	0	0	0
157459	19.8141	13.1214	7.37775	10.0755	6.63492	13.452	10.1833	9.64092	3.0588	2.35515	2.8536	8.20399	5.24763	12.6816
157468	0	5.83171	5.9022	4.31806	6.63492	6.72599	6.78888	12.3955	0.941168	1.88412	2.8536	0	6.99684	2.1136
157480	64.1046	32.0744	61.9731	66.2102	24.8809	23.5409	13.5778	16.5273	4.47055	2.82618	4.2804	41.0199	33.235	48.6128
157508	1.16554	1.45793	0.737775	0	0	5.04449	0	1.37727	0.235292	3.17946	1.14144	0	0	0
15754	18.6486	20.411	23.6088	23.0296	9.95237	28.5854	15.275	5.50909	83.2934	65.12	67.9157	18.459	8.74606	12.6816
157543	223.783	150.167	236.088	132.42	204.024	186.646	154.447	264.437	30.3527	32.3834	29.3921	592.738	125.943	211.36
157545	27.9729	11.6634	16.9688	60.4528	29.8571	131.157	32.2472	96.4092	135.763	190.179	160.087	20.51	33.235	10.568
157571	29.1385	8.74757	8.11553	8.63611	16.5873	10.089	11.8805	11.0182	16.2351	19.5478	11.129	6.15299	8.74606	12.6816
157595	39.6283	52.4854	54.5954	59.0134	63.0317	38.6744	57.7054	45.45	194.586	122.821	161.799	63.5809	69.9684	31.704
157629	2.33108	10.2055	2.9511	10.0755	6.63492	11.7705	6.78888	4.13182	14.1175	18.6057	10.8437	2.051	6.99684	2.1136
157637	8.15877	0	8.85331	2.8787	0	6.72599	5.09166	5.50909	1.64704	2.47291	1.4268	2.051	3.49842	6.3408
15771	327.516	157.456	346.017	192.873	164.214	195.054	186.694	130.841	44.9408	43.3348	40.5211	188.692	155.68	249.405
157725	24.4763	67.0647	36.151	84.9218	84.5952	57.1709	45.8249	88.1455	6.58818	7.06546	9.70224	137.417	82.2129	67.6352
157731	51.2837	34.9903	27.2977	30.2264	23.2222	50.4449	112.016	110.182	129.646	253.532	125.273	32.816	13.9937	19.0224
157775	4.66215	11.6634	10.3289	7.19676	13.2698	11.7705	6.78888	8.26364	0.705876	0.117758	0.85608	8.20399	3.49842	6.3408
157814	43.1249	126.84	43.5288	155.45	119.428	186.646	100.136	170.782	29.6468	26.0245	35.0993	100.499	110.2	71.8624
157862	85.0843	132.671	56.0709	158.329	117.77	94.1638	40.7333	117.068	50.8231	46.161	28.536	137.417	78.7145	103.566
15789	15.152	8.74757	22.1333	27.3477	11.6111	6.72599	22.0638	11.0182	10.1176	10.3627	13.6973	12.306	8.74606	10.568
157898	290.219	565.676	246.417	391.504	1317.03	1279.62	485.405	588.096	81.1757	11.3047	88.4616	352.772	281.623	183.883
15791	116.554	80.1861	78.2042	56.1347	61.373	33.6299	49.2194	56.4682	8.23522	12.0113	10.8437	67.6829	71.7177	76.0896
15800	34.9661	46.6537	33.9377	28.787	41.4682	77.3488	42.4305	26.1682	31.9997	37.2114	23.9702	77.9379	52.4763	57.0672
15802	15.152	11.6634	18.4444	14.3935	21.5635	16.815	18.6694	20.6591	60.2347	58.8789	63.6353	4.10199	13.9937	25.3632
158049	13.9865	11.6634	4.42665	11.5148	4.97619	8.40748	10.1833	8.26364	17.4116	14.2487	13.9826	6.15299	5.24763	2.1136
158151	52.4492	42.2799	35.4132	56.1347	39.8095	70.6228	69.586	71.6182	72.4699	70.3013	76.7618	32.816	41.9811	59.1808
158167	41.9594	27.7006	30.9866	12.9542	13.2698	3.36299	20.3666	16.5273	25.6468	29.2039	29.3921	141.519	22.7397	8.45439
158268	31.4695	77.2702	34.6754	25.9083	4.97619	10.089	30.5499	16.5273	72.4699	89.4959	55.9306	28.714	33.235	38.0448
15828	75.76	46.6537	73.0398	27.3477	46.4444	55.4894	44.1277	44.0728	95.9991	76.0715	67.345	57.4279	71.7177	54.9536
158307	11.6554	7.28964	5.16443	10.0755	11.6111	6.72599	8.48609	9.64092	44.2349	50.4003	42.2333	16.408	17.4921	14.7952
158360	16.3175	20.411	25.0844	27.3477	26.5397	23.5409	28.8527	23.4137	17.6469	9.77389	15.9802	32.816	31.4858	92.9983
15839	10.4898	14.5793	8.85331	12.9542	3.31746	3.36299	13.5778	11.0182	11.5293	12.3646	11.9851	34.867	5.24763	4.2272
158396	210.962	123.924	125.422	218.781	121.087	161.424	168.025	136.35	62.1171	63.1181	61.6378	291.242	195.912	152.179
158400	182.989	88.9336	156.408	126.663	122.746	158.061	100.136	92.2773	19.7645	19.1945	18.8338	123.06	125.943	137.384
158415	136.368	341.155	106.24	310.9	315.159	312.758	344.535	326.414	38.1173	27.5553	36.5261	420.454	281.623	230.382
15846	22.1452	11.6634	6.63998	14.3935	6.63492	18.4965	11.8805	11.0182	10.8234	15.7795	11.9851	6.15299	19.2413	27.4768
158486	142.196	71.4385	87.0575	64.7708	56.3968	75.6673	93.347	100.541	115.999	152.025	155.521	118.958	80.4637	69.7488
158504	69.9323	121.008	89.2708	87.8005	97.865	102.571	152.75	122.577	116.47	97.1501	110.434	90.2439	97.9558	86.6575
158576	5.82769	17.4951	7.37775	4.31806	9.95237	3.36299	69.586	33.0546	15.294	18.7235	19.1191	0	5.24763	4.2272
158587	13.9865	4.37378	15.4933	8.63611	4.97619	1.6815	6.78888	4.13182	19.0586	19.1945	17.6923	2.051	3.49842	16.9088
158596	9.32431	10.2055	5.9022	10.0755	6.63492	8.40748	5.09166	11.0182	23.0586	21.0786	20.8313	8.20399	5.24763	12.6816
15861	22.1452	10.2055	22.1333	23.0296	23.2222	5.04449	10.1833	27.5455	22.588	23.6693	23.6849	28.714	10.4953	25.3632
158615	137.533	628.367	197.724	513.849	593.825	413.648	549.899	409.05	131.528	74.1874	135.261	500.443	440.801	585.467
15862	30.304	68.5226	28.0355	50.3773	39.8095	26.9039	37.3388	46.8273	55.9995	83.4902	82.469	45.1219	55.9748	29.5904
158664	10.4898	1.45793	14.0177	11.5148	9.95237	15.1335	32.2472	9.64092	8.23522	14.1309	8.84616	24.612	24.489	29.5904
158665	221.452	43.7378	70.8264	90.6792	49.7619	50.4449	10.1833	26.1682	2.11763	2.47291	4.56576	92.2949	27.9874	48.6128
158671	362.482	104.971	295.848	132.42	169.19	85.7563	69.586	107.427	19.7645	20.9609	24.2556	157.927	66.47	95.1119
158723	18.6486	5.83171	17.7066	5.75741	4.97619	10.089	22.0638	11.0182	103.999	183.82	112.717	6.15299	8.74606	4.2272
158731	10.4898	8.74757	14.0177	4.31806	6.63492	11.7705	11.8805	4.13182	28.235	29.9105	27.3946	20.51	17.4921	6.3408
158756	30.304	26.2427	46.4799	74.8463	31.5159	23.5409	59.4027	23.4137	11.7646	11.3047	12.5558	53.3259	33.235	23.2496
158813	44.2904	30.6165	38.3643	48.938	39.8095	57.1709	42.4305	64.7319	20.7057	29.5572	22.2581	36.918	36.7334	31.704
158820	24.4763	13.1214	13.28	14.3935	6.63492	8.40748	16.9722	15.15	51.5289	16.3683	45.3722	24.612	6.99684	6.3408
158866	15.152	18.9531	37.6266	10.0755	9.95237	15.1335	6.78888	5.50909	6.82347	6.47667	6.84864	4.10199	6.99684	21.136
158867	1.16554	1.45793	2.21333	1.43935	0	3.36299	5.09166	12.3955	3.76467	3.65049	7.70472	4.10199	6.99684	0
15891	11.6554	11.6634	6.63998	25.9083	14.9286	3.36299	15.275	9.64092	3.52938	3.0617	2.28288	18.459	6.99684	6.3408
158921	39.6283	20.411	25.0844	20.1509	33.1746	38.6744	20.3666	34.4318	32.7056	10.9515	22.5434	22.561	12.2445	19.0224
158968	10.4898	13.1214	17.7066	18.7116	9.95237	6.72599	16.9722	4.13182	84.2345	109.515	73.9082	18.459	6.99684	10.568
158985	80.4221	61.233	76.7287	66.2102	72.9841	50.4449	56.0082	64.7319	329.879	396.372	291.923	90.2439	118.946	80.3167
15899	73.4289	55.4013	78.942	56.1347	39.8095	67.2599	76.3749	59.2228	32.4703	24.6114	28.8214	57.4279	24.489	46.4992
159001	10.4898	13.1214	5.9022	2.8787	9.95237	3.36299	3.39444	12.3955	17.1763	20.9609	18.263	8.20399	0	8.45439
15901	20.9797	14.5793	16.2311	23.0296	26.5397	126.112	139.172	128.086	33.882	44.0414	32.8164	36.918	8.74606	21.136
15904	30.304	125.382	36.8888	179.919	142.651	97.5268	161.236	203.837	31.7644	34.8563	36.5261	159.978	138.188	92.9983
15906	22.1452	13.1214	19.1822	18.7116	26.5397	18.4965	25.4583	33.0546	76.4699	99.9763	93.3127	26.663	13.9937	16.9088
15907	18.6486	29.1586	12.5422	8.63611	6.63492	6.72599	39.036	27.5455	17.6469	14.4842	12.5558	16.408	40.2319	21.136
159112	1.16554	1.45793	0.737775	2.8787	0	3.36299	8.48609	2.75455	7.29405	12.7178	6.84864	0	5.24763	12.6816
159171	18.6486	8.74757	22.871	12.9542	3.31746	5.04449	20.3666	2.75455	11.7646	10.4804	9.13152	4.10199	8.74606	19.0224
159173	4.66215	2.91586	3.68888	1.43935	3.31746	0	0	2.75455	2.11763	2.47291	0.85608	4.10199	8.74606	2.1136
159251	60.608	51.0275	34.6754	21.5903	29.8571	48.7634	22.0638	20.6591	69.4111	51.3424	69.3425	34.867	27.9874	19.0224
15926	12.8209	5.83171	1.47555	1.43935	4.97619	10.089	5.09166	4.13182	33.1762	41.6862	28.8214	4.10199	6.99684	0
159268	72.2634	58.3171	84.1064	61.8921	31.5159	38.6744	50.9166	57.8455	63.5288	71.4789	56.2159	49.2239	94.4574	86.6575
15930	24.4763	17.4951	17.7066	15.8329	0	16.815	50.9166	37.1864	31.9997	31.6768	28.2506	20.51	13.9937	23.2496
15931	78.0911	46.6537	59.7598	57.5741	64.6904	43.7189	72.9804	39.9409	253.88	344.441	177.209	45.1219	43.7303	67.6352
15937	57.1114	109.345	44.2665	192.873	91.2301	63.8969	93.347	133.596	50.5878	61.5873	55.9306	116.907	111.95	120.475
159375	13.9865	2.91586	3.68888	1.43935	0	0	0	9.64092	55.5289	28.1441	52.2209	2.051	0	0
159440	2.33108	0	2.21333	0	3.31746	0	5.09166	0	4.70584	10.4804	8.84616	2.051	3.49842	0
15946	50.1181	23.3269	89.2708	34.5444	43.127	53.8079	27.1555	31.6773	195.292	125.294	193.474	34.867	26.2382	46.4992
159461	2.33108	2.91586	11.8044	1.43935	3.31746	0	3.39444	1.37727	113.646	102.92	93.3127	14.357	10.4953	2.1136
159476	24.4763	34.9903	17.7066	15.8329	26.5397	15.1335	11.8805	20.6591	32.235	20.7254	40.5211	18.459	8.74606	25.3632
159519	18.6486	56.8592	16.2311	59.0134	48.1031	28.5854	37.3388	38.5637	56.9407	55.9349	49.3673	67.6829	43.7303	25.3632
159523	670.184	698.348	786.469	929.821	1033.39	990.401	677.19	958.582	46.8231	18.7235	53.3623	871.674	717.177	526.286
15955	41.9594	62.6909	53.8576	63.3315	36.492	85.7563	66.1915	55.0909	34.1173	31.6768	31.1042	118.958	69.9684	40.1584
159581	16.3175	67.0647	38.3643	25.9083	24.8809	15.1335	67.8888	23.4137	40.2349	45.69	28.2506	26.663	54.2255	44.3856
15959	71.0978	43.7378	59.7598	43.1806	66.3492	79.0303	50.9166	52.3364	35.5291	33.6787	27.3946	41.0199	43.7303	42.272
159592	48.9526	30.6165	24.3466	25.9083	39.8095	13.452	5.09166	9.64092	3.52938	6.1234	5.13648	32.816	10.4953	21.136
15960	24.4763	21.8689	12.5422	28.787	23.2222	16.815	15.275	5.50909	13.4116	28.1441	11.9851	26.663	13.9937	8.45439
159610	23.3108	18.9531	22.1333	17.2722	14.9286	21.8595	18.6694	6.88637	34.5879	29.5572	35.0993	14.357	24.489	27.4768
159635	6.99323	2.91586	19.1822	0	1.65873	0	3.39444	13.7727	23.5292	12.4823	17.6923	0	6.99684	6.3408
159638	20.9797	18.9531	33.1999	30.2264	16.5873	31.9484	20.3666	33.0546	55.2936	64.8845	54.2184	24.612	20.9905	23.2496
159689	10.4898	49.5696	17.7066	21.5903	46.4444	35.3114	28.8527	68.8637	4.94113	4.82807	4.85112	36.918	26.2382	31.704
159708	95.5741	93.3074	98.1241	84.9218	39.8095	92.4823	54.311	67.4864	65.8818	72.892	83.0398	82.0399	82.2129	99.3391
159714	13.9865	29.1586	11.0666	30.2264	11.6111	18.4965	6.78888	15.15	8.94109	13.0711	11.4144	24.612	10.4953	48.6128
159731	11.6554	7.28964	9.59108	5.75741	8.29365	3.36299	10.1833	8.26364	6.82347	10.5982	6.56328	2.051	3.49842	2.1136
159749	26.8074	17.4951	31.7243	17.2722	26.5397	30.2669	25.4583	15.15	25.8821	26.731	30.5335	22.561	27.9874	19.0224
15980	6.99323	61.233	32.4621	47.4986	54.7381	35.3114	23.7611	37.1864	35.0585	63.7069	29.6774	90.2439	57.724	44.3856
15981	2.33108	7.28964	15.4933	14.3935	19.9047	10.089	6.78888	15.15	4.23526	5.06358	5.42184	12.306	8.74606	2.1136
159857	8.15877	16.0372	11.0666	20.1509	3.31746	8.40748	6.78888	9.64092	16.7057	13.5421	19.1191	0	20.9905	4.2272
159871	16.3175	30.6165	22.871	11.5148	21.5635	16.815	20.3666	17.9046	19.9998	17.3104	18.5484	34.867	27.9874	27.4768
159909	48.9526	52.4854	24.3466	38.8625	61.373	43.7189	54.311	41.3182	54.5877	71.7144	50.2234	28.714	34.9842	65.5216
159942	71.0978	33.5323	160.097	90.6792	61.373	72.3043	96.7415	61.9773	70.5876	56.1704	70.7693	90.2439	71.7177	61.2944
15995	54.7803	106.429	86.3197	69.0889	99.5237	62.2154	54.311	89.5228	61.8818	50.6358	65.3474	114.856	99.705	188.11
159983	71.0978	37.9061	87.0575	33.1051	9.95237	43.7189	22.0638	38.5637	14.5881	16.1328	17.407	32.816	31.4858	42.272
160002	15.152	10.2055	19.1822	7.19676	13.2698	20.178	22.0638	11.0182	14.1175	14.3664	9.41688	6.15299	17.4921	10.568
16007	32.6351	34.9903	34.6754	109.391	81.2777	28.5854	61.0999	57.8455	8.47051	6.1234	11.6998	84.0909	66.47	52.84
160144	10.4898	2.91586	12.5422	5.75741	6.63492	5.04449	8.48609	6.88637	15.9999	20.6076	17.9777	30.765	3.49842	2.1136
160216	46.6215	53.9433	50.1687	37.4231	21.5635	45.4004	11.8805	37.1864	16.941	22.6095	13.9826	67.6829	43.7303	40.1584
160236	8.15877	1.45793	4.42665	1.43935	11.6111	11.7705	6.78888	0	24.2351	24.9646	30.2482	0	3.49842	0
160290	5.82769	4.37378	2.9511	4.31806	4.97619	0	0	4.13182	3.0588	4.47479	3.42432	0	6.99684	4.2272
16040	50.1181	24.7848	22.871	20.1509	18.246	10.089	18.6694	8.26364	13.4116	15.544	14.268	12.306	19.2413	14.7952
160400	3.49661	0	2.21333	1.43935	4.97619	1.6815	0	0	7.52934	3.76825	6.56328	0	0	6.3408
160402	15.152	39.3641	22.871	24.469	21.5635	33.6299	57.7054	39.9409	10.8234	7.06546	10.5583	14.357	40.2319	54.9536
160448	43.1249	71.4385	57.5465	59.0134	51.4206	50.4449	42.4305	50.9591	60.47	65.12	49.3673	92.2949	27.9874	107.794
160464	2.33108	0	0.737775	1.43935	3.31746	0	0	1.37727	8.7058	9.06734	9.13152	2.051	0	2.1136
160469	10.4898	4.37378	5.9022	8.63611	6.63492	26.9039	6.78888	6.88637	28.4703	24.8469	27.1092	8.20399	8.74606	6.3408
160479	0	1.45793	0.737775	4.31806	1.65873	0	1.69722	2.75455	2.35292	2.70843	2.8536	2.051	3.49842	0
160493	127.044	139.961	129.848	143.935	132.698	33.6299	115.411	121.2	23.7645	21.3141	19.9752	145.621	166.175	73.976
[truncated: 17,452 more rows]

## Sheet: Table S5
Table S5. List of differentially expressed genes (DEG) detected in T2 condition compared to T1.
Transcript id	Protein id	BaseMean	Log2FoldChange	LfcSE	Stat	Pvalue	Padj	Name	Location	Description	#GO	GO IDs	GO Names	Enzyme Codes	Enzyme Names	InterPro IDs	InterPro GO IDs	InterPro GO Names	Annotations
245386	245295	57.0614	7.72733	1.60994	4.79977	1.58844e-06	9.06261e-05	fgenesh1_kg.179_#_1_#_Locus12608v1rpkm2.52	scaffold_179:10,291-10,652 (+)	---NA---
34082	33991	1351.19	7.65708	0.623304	12.2847	1.0949e-34	7.58983e-31	gm1.17546_g	scaffold_646:5,381-6,721 (+)	uncharacterized protein F5891DRAFT_973331, partial
32463	32372	17.5269	5.69556	1.65286	3.44588	0.00056921	0.0107808	gm1.15927_g	scaffold_387:18,006-19,196 (-)	---NA---
146476	146385	1132.02	5.32316	0.492929	10.799	3.47793e-27	8.03633e-24	CE59140_6217	scaffold_270:46,094-47,201 (+)	DUF2855 family protein
242177	242086	6454.44	5.06132	0.3413	14.8296	9.43445e-50	1.30799e-45	fgenesh1_kg.28_#_8_#_Locus3401v1rpkm59.20	scaffold_28:77,661-78,535 (-)	alkaline serine protease P32	7	P:GO:0006508; F:GO:0004252; F:GO:0008233; F:GO:0008236; F:GO:0016787; C:GO:0016020; C:GO:0110165	P:proteolysis; F:serine-type endopeptidase activity; F:peptidase activity; F:serine-type peptidase activity; F:hydrolase activity; C:membrane; C:cellular anatomical entity						GO:0004289 GO:0042802 GO:0043086 MERCO:I09.002 IPRF:ipr009020 IPRF:ipr010259 PFD:pf05922
87243	87152	131.191	4.71285	0.795436	5.92487	3.12543e-09	4.09175e-07	e_gw1.1181.3.1	scaffold_1181:769-1,248 (+)	uncharacterized protein F5891DRAFT_1221419
244505	244414	1991.41	4.61447	0.632621	7.29421	3.00412e-13	1.66596e-10	fgenesh1_kg.119_#_2_#_Locus5262v1rpkm25.94	scaffold_119:34,292-35,271 (+)	translation factor	2	F:GO:0003676; F:GO:0016740	F:nucleic acid binding; F:transferase activity	EC:2	Transferases				KOG:KOG3051 IPRF:ipr005145 IPRF:ipr006070 PFD:pf01300 PFD:pf03481
120365	120274	21.2175	4.3465	0.988085	4.39892	1.08793e-05	0.000446386	CE33029_137263	scaffold_176:69,449-70,565 (-)	ribosomal protein L31e-domain-containing protein	4	P:GO:0006412; F:GO:0003735; C:GO:0005840; C:GO:1990904	P:translation; F:structural constituent of ribosome; C:ribosome; C:ribonucleoprotein complex						GO:0003735 GO:0005622 GO:0005840 GO:0006412 KOG:KOG0893 IPRF:ipr000054 PFD:pf01198
242886	242795	505.144	4.10694	0.519123	7.9113	2.5472e-15	2.07732e-12	fgenesh1_kg.47_#_16_#_Locus4765v1rpkm32.02	scaffold_47:138,388-139,911 (+)	uncharacterized protein LAESUDRAFT_461612									KOG:KOG2038
30040	29949	1161.77	4.07979	0.774228	5.26949	1.36802e-07	1.11267e-05	gm1.13504_g	scaffold_234:63,096-64,630 (-)	iron permease	4	P:GO:0055085; F:GO:0022857; C:GO:0016020; C:GO:0016020	P:transmembrane transport; F:transmembrane transporter activity; C:membrane; C:membrane			PR01036 (PRINTS); IPR011701 (PFAM); G3DSA:1.20.1720.10 (GENE3D); mobidb-lite (MOBIDB_LITE); PTHR23501 (PANTHER); IPR020846 (PROSITE_PROFILES); IPR036259 (SUPERFAMILY)	P:GO:0006810; P:GO:0009987; P:GO:0051179; P:GO:0051234; P:GO:0055085; F:GO:0005215; F:GO:0022857; C:GO:0005886; C:GO:0005886; C:GO:0016020; C:GO:0016020; C:GO:0031224; C:GO:0031226; C:GO:0071944; C:GO:0110165	P:transport; P:cellular process; P:localization; P:establishment of localization; P:transmembrane transport; F:transporter activity; F:transmembrane transporter activity; C:plasma membrane; C:plasma membrane; C:membrane; C:membrane; C:obsolete intrinsic component of membrane; C:obsolete intrinsic component of plasma membrane; C:cell periphery; C:cellular anatomical entity	GO:0005215 GO:0006810 GO:0015520 GO:0015904 GO:0016020 GO:0046677 TCDB:2.A.1.3.35 KOG:KOG0254 IPRF:ipr001411 IPRF:ipr007114 IPRF:ipr011701 IPRF:ipr016196 PFD:pf07690
23165	23074	495.472	4.04827	0.550597	7.35252	1.94511e-13	1.16015e-10	gm1.6629_g	scaffold_64:32,385-33,299 (+)	tetratricopeptide repeat protein						IPR019734 (SMART); PF13424 (PFAM); IPR011990 (G3DSA:1.25.40.GENE3D); IPR011990 (G3DSA:1.25.40.GENE3D); PTHR46630 (PANTHER); IPR011990 (SUPERFAMILY)	F:GO:0005515	F:protein binding	KOG:KOG0548 IPRF:ipr001440 IPRF:ipr013026 IPRF:ipr013105 PFD:pf00515 PFD:pf07719
75963	75872	50.8357	4.00471	0.658041	6.0858	1.15909e-09	1.65666e-07	e_gw1.103.61.1	scaffold_103:111,243-111,503 (-)	40S ribosomal protein S18	5	P:GO:0006412; F:GO:0003723; F:GO:0003735; C:GO:0005840; C:GO:1990904	P:translation; F:RNA binding; F:structural constituent of ribosome; C:ribosome; C:ribonucleoprotein complex						GO:0003676 GO:0003723 GO:0003735 GO:0005622 GO:0005840 GO:0006412 KOG:KOG3311 IPRF:ipr001892 IPRF:ipr010979 PFD:pf00416
140357	140266	1790.17	3.9641	0.549667	7.21181	5.52117e-13	2.73377e-10	CE53021_84	scaffold_244:15,642-16,094 (-)	---NA---
190465	190374	74.1719	3.93208	0.708227	5.55201	2.82402e-08	2.83711e-06	CE103129_315	scaffold_66:180,623-181,877 (-)	---NA---
32860	32769	25.2344	3.90956	1.15584	3.38244	0.000718447	0.0129023	gm1.16324_g	scaffold_428:6,531-6,833 (+)	---NA---
236954	236863	178.265	3.77639	0.673867	5.60406	2.09389e-08	2.19921e-06	MIX27269_32_37	scaffold_97:168,987-170,396 (+)	hypothetical protein GLOTRDRAFT_81826
27558	27467	811.049	3.69408	0.362889	10.1796	2.44475e-24	4.84201e-21	gm1.11022_g	scaffold_153:79,289-84,328 (-)	Ras guanine-nucleotide exchange protein, putative	4	P:GO:0007264; P:GO:0050790; P:GO:0051301; F:GO:0005085	P:small GTPase mediated signal transduction; P:regulation of catalytic activity; P:cell division; F:guanyl-nucleotide exchange factor activity			IPR001452 (SMART); IPR000651 (SMART); IPR001895 (SMART); G3DSA:2.30.30.40 (GENE3D); IPR001452 (PFAM); IPR036964 (G3DSA:1.10.840.GENE3D); G3DSA:1.20.870.10 (GENE3D); IPR001895 (PFAM); IPR000651 (PFAM); mobidb-lite (MOBIDB_LITE); mobidb-lite (MOBIDB_LITE); mobidb-lite (MOBIDB_LITE); mobidb-lite (MOBIDB_LITE); mobidb-lite (MOBIDB_LITE); mobidb-lite (MOBIDB_LITE); mobidb-lite (MOBIDB_LITE); mobidb-li…	P:GO:0007154; P:GO:0007165; P:GO:0007264; P:GO:0007265; P:GO:0009987; P:GO:0023052; P:GO:0035556; P:GO:0043085; P:GO:0043087; P:GO:0043547; P:GO:0044093; P:GO:0050789; P:GO:0050790; P:GO:0050794; P:GO:0050896; P:GO:0051336; P:GO:0051345; P:GO:0051716; P:GO:0065007; P:GO:0065009; F:GO:0000166; F:GO:0003824; F:GO:0003924; F:GO:0005085; F:GO:0005488; F:GO:0005515; F:GO:0005525; F:GO:0016462; F:GO:00…	P:cell communication; P:signal transduction; P:small GTPase mediated signal transduction; P:Ras protein signal transduction; P:cellular process; P:signaling; P:intracellular signal transduction; P:positive regulation of catalytic activity; P:regulation of GTPase activity; P:positive regulation of GTPase activity; P:positive regulation of molecular function; P:regulation of biological process; P:r…	GO:0005085 GO:0005622 GO:0007264 GO:0051056 KOG:KOG3417 IPRF:ipr000651 IPRF:ipr001452 IPRF:ipr001895 IPRF:ipr008937 PFD:pf00018 PFD:pf00617 PFD:pf00618
245025	244934	32.8297	3.65652	1.07565	3.39937	0.000675412	0.0123072	fgenesh1_kg.152_#_23_#_Locus12102v1rpkm2.70	scaffold_152:124,550-125,099 (-)	3-oxo-5-alpha-steroid 4-dehydrogenase-domain-containing protein
22803	22712	1062.11	3.63648	0.738587	4.92356	8.49841e-07	5.41292e-05	gm1.6267_g	scaffold_58:121,821-124,256 (+)	Rec8 like protein-domain-containing protein						IPR006910 (PFAM); IPR006909 (PFAM); IPR023093 (G3DSA:1.10.10.GENE3D); mobidb-lite (MOBIDB_LITE); mobidb-lite (MOBIDB_LITE); mobidb-lite (MOBIDB_LITE); mobidb-lite (MOBIDB_LITE); mobidb-lite (MOBIDB_LITE); mobidb-lite (MOBIDB_LITE); mobidb-lite (MOBIDB_LITE); mobidb-lite (MOBIDB_LITE); mobidb-lite (MOBIDB_LITE); mobidb-lite (MOBIDB_LITE); mobidb-lite (MOBIDB_LITE); mobidb-lite (MOBIDB_LITE); mobid…	P:GO:0000003; P:GO:0000070; P:GO:0000278; P:GO:0000279; P:GO:0000280; P:GO:0000724; P:GO:0000725; P:GO:0000819; P:GO:0006139; P:GO:0006259; P:GO:0006281; P:GO:0006302; P:GO:0006310; P:GO:0006725; P:GO:0006807; P:GO:0006950; P:GO:0006974; P:GO:0006996; P:GO:0007049; P:GO:0007059; P:GO:0007062; P:GO:0007064; P:GO:0007127; P:GO:0007129; P:GO:0007130; P:GO:0007134; P:GO:0008152; P:GO:0009987; P:GO:00…	P:reproduction; P:mitotic sister chromatid segregation; P:mitotic cell cycle; P:M phase; P:nuclear division; P:double-strand break repair via homologous recombination; P:recombinational repair; P:sister chromatid segregation; P:nucleobase-containing compound metabolic process; P:DNA metabolic process; P:DNA repair; P:double-strand break repair; P:DNA recombination; P:cellular aromatic compound me…	GO:0000228 KOG:KOG1213 IPRF:ipr006909 IPRF:ipr006910 PFD:pf04824 PFD:pf04825
218573	218482	301.499	3.62161	0.464309	7.79999	6.19104e-15	4.76847e-12	MIX8888_14_32	scaffold_2:248,751-250,025 (-)	glycoside hydrolase family 61 protein	10	P:GO:0000272; P:GO:0005975; P:GO:0008152; P:GO:0030245; F:GO:0008810; F:GO:0016787; F:GO:0016798; F:GO:0030248; C:GO:0005575; C:GO:0005576	P:polysaccharide catabolic process; P:carbohydrate metabolic process; P:metabolic process; P:cellulose catabolic process; F:cellulase activity; F:hydrolase activity; F:hydrolase activity, acting on glycosyl bonds; F:cellulose binding; C:cellular_component; C:extracellular region						CAZY:AA9 KOG:KOG1285 IPRF:ipr005103 PFD:pf03443
146436	146345	30.3041	3.61998	1.08666	3.33128	0.000864485	0.0149657	CE59100_214	scaffold_270:3,641-4,272 (+)	---NA---
19022	18931	158.836	3.60658	0.628412	5.7392	9.51231e-09	1.14677e-06	gm1.2486_g	scaffold_16:220,383-221,729 (+)	pre-RNA processing PIH1/Nop17-domain-containing protein						IPR012981 (PFAM); mobidb-lite (MOBIDB_LITE); mobidb-lite (MOBIDB_LITE); PTHR22997 (PANTHER)	P:GO:0006139; P:GO:0006364; P:GO:0006396; P:GO:0006725; P:GO:0006807; P:GO:0008152; P:GO:0009987; P:GO:0010467; P:GO:0016043; P:GO:0016070; P:GO:0016072; P:GO:0022607; P:GO:0022613; P:GO:0022618; P:GO:0034470; P:GO:0034641; P:GO:0034660; P:GO:0042254; P:GO:0043170; P:GO:0043933; P:GO:0044085; P:GO:0044237; P:GO:0044238; P:GO:0046483; P:GO:0065003; P:GO:0065003; P:GO:0071704; P:GO:0071826; P:GO:00…	P:nucleobase-containing compound metabolic process; P:rRNA processing; P:RNA processing; P:cellular aromatic compound metabolic process; P:nitrogen compound metabolic process; P:metabolic process; P:cellular process; P:gene expression; P:cellular component organization; P:RNA metabolic process; P:rRNA metabolic process; P:cellular component assembly; P:ribonucleoprotein complex biogenesis; P:ribo…	KOG:KOG4356 IPRF:ipr012981 PFD:pf08190
13281	13190	124.944	3.4847	0.511692	6.81015	9.74937e-12	2.93838e-09	fgenesh1_pg.942_#_1	scaffold_942:55-414 (-)	---NA---						no IPS match	no IPS match	no IPS match
27118	27027	529.79	3.47025	0.40759	8.51408	1.6792e-17	1.94004e-14	gm1.10582_g	scaffold_142:51,011-52,977 (+)	FAD-dependent oxidoreductase	3	F:GO:0016491; F:GO:0050660; F:GO:0071949	F:oxidoreductase activity; F:flavin adenine dinucleotide binding; F:FAD binding			G3DSA:3.40.462.20 (GENE3D); IPR016169 (G3DSA:3.30.465.GENE3D); IPR016167 (G3DSA:3.30.43.GENE3D); IPR006094 (PFAM); IPR012951 (PFAM); PTHR42973 (PANTHER); IPR016166 (PROSITE_PROFILES); IPR036318 (SUPERFAMILY)	F:GO:0016491; F:GO:0050660; F:GO:0071949	F:oxidoreductase activity; F:flavin adenine dinucleotide binding; F:FAD binding	GO:0003824 GO:0016491 GO:0050660 KOG:KOG1231 IPRF:ipr006094 IPRF:ipr012951 IPRF:ipr016166 PFD:pf01565 PFD:pf08031
66522	66431	21.0161	3.43352	1.15689	2.96787	0.00299868	0.0373193	e_gw1.12.8.1	scaffold_12:213,959-214,318 (+)	Hsp20/alpha crystallin family protein									IPRF:ipr002068 IPRF:ipr008978 PFD:pf00011
78077	77986	746.282	3.39201	0.473471	7.16414	7.82778e-13	3.61748e-10	e_gw1.142.31.1	scaffold_142:56,163-58,694 (-)	metalloproteinase 10	3	F:GO:0008237; F:GO:0046872; C:GO:0005576	F:metallopeptidase activity; F:metal ion binding; C:extracellular region	EC:3.4	Acting on peptide bonds (peptidases)				GO:0006508 GO:0008237 GO:0008270 MERCO:M36.001 IPRF:ipr001842 IPRF:ipr006025 PFD:pf02128
211607	211516	18227.7	3.35941	0.497766	6.74897	1.48901e-11	4.12874e-09	MIX1922_73607_62	scaffold_11:198,545-202,122 (+)	cleavage and polyadenylation specificity factor subunit 2	6	P:GO:0006378; P:GO:0006379; P:GO:0006397; F:GO:0003723; C:GO:0005634; C:GO:0005847	P:mRNA polyadenylation; P:mRNA cleavage; P:mRNA processing; F:RNA binding; C:nucleus; C:mRNA cleavage and polyadenylation specificity factor complex						KOG:KOG1135
18523	18432	29.9379	3.35468	0.601848	5.57396	2.49009e-08	2.55723e-06	gm1.1987_g	scaffold_12:263,734-264,340 (-)	calmodulin isoform X1	3	P:GO:0019722; F:GO:0005509; F:GO:0046872	P:calcium-mediated signaling; F:calcium ion binding; F:metal ion binding			PR00450 (PRINTS); IPR002048 (SMART); G3DSA:1.10.238.10 (GENE3D); IPR002048 (PFAM); G3DSA:1.10.238.10 (GENE3D); PTHR23050 (PANTHER); IPR002048 (PROSITE_PROFILES); IPR002048 (PROSITE_PROFILES); IPR002048 (PROSITE_PROFILES); IPR002048 (PROSITE_PROFILES); IPR002048 (CDD); IPR011992 (SUPERFAMILY)	F:GO:0005509	F:calcium ion binding	GO:0005509 TCDB:9.A.14.1.1 KOG:KOG0027 IPRF:ipr001125 IPRF:ipr001751 IPRF:ipr002048 PFD:pf00036
28001	27910	65.2117	3.3413	0.589537	5.66767	1.44755e-08	1.59277e-06	gm1.11465_g	scaffold_165:71,870-72,511 (-)	---NA---						mobidb-lite (MOBIDB_LITE); mobidb-lite (MOBIDB_LITE); mobidb-lite (MOBIDB_LITE); mobidb-lite (MOBIDB_LITE)	no GO terms	no GO terms	KOG:KOG1084
245068	244977	715.818	3.30572	1.15395	2.86471	0.00417393	0.0477431	fgenesh1_kg.156_#_4_#_Locus14205v1rpkm2.04	scaffold_156:13,521-14,101 (-)	---NA---
27121	27030	461.606	3.29173	0.447962	7.34824	2.00834e-13	1.16015e-10	gm1.10585_g	scaffold_142:59,664-61,937 (+)	---NA---						IPR032675 (G3DSA:3.80.10.GENE3D); mobidb-lite (MOBIDB_LITE); SSF52047 (SUPERFAMILY)	no GO terms	no GO terms
35090	34999	52.0062	3.28926	0.476789	6.89879	5.24475e-12	1.892e-09	gm1.18554_g	scaffold_1149:32-1,415 (+)	DUF4246 domain-containing protein
75873	75782	17.4441	3.28826	0.772117	4.25876	2.05562e-05	0.00074605	e_gw1.102.48.1	scaffold_102:41,089-41,761 (-)	oligopeptide transporter	4	P:GO:0035672; F:GO:0035673; C:GO:0016020; C:GO:0016020	P:oligopeptide transmembrane transport; F:oligopeptide transmembrane transporter activity; C:membrane; C:membrane						TCDB:2.A.67.2.6 IPRF:ipr004813 PFD:pf03169
246137	246046	125.682	3.25822	0.670338	4.86057	1.17048e-06	7.05544e-05	fgenesh1_kg.260_#_1_#_Locus1018v1rpkm313.53	scaffold_260:17,289-19,578 (-)	Hob1p, putative	8	P:GO:0006897; P:GO:0051666; P:GO:0097320; F:GO:0008289; C:GO:0030479; C:GO:0031097; C:GO:0043332; C:GO:1990528	P:endocytosis; P:actin cortical patch localization; P:plasma membrane tubulation; F:lipid binding; C:actin cortical patch; C:medial cortex; C:mating projection tip; C:Rvs161p-Rvs167p complex						GO:0005515 GO:0005737 TCDB:8.A.34.2.1 KOG:KOG3771 KEGGEC:ec:2.7.10.- IPRF:ipr001452 IPRF:ipr004148 PFD:pf00018 PFD:pf03114
21191	21100	59.801	3.23589	0.784774	4.12334	3.73425e-05	0.00123266	gm1.4655_g	scaffold_37:253,721-254,227 (+)	---NA---						IPR001810 (PFAM); G3DSA:1.20.1280.50 (GENE3D); IPR036047 (SUPERFAMILY)	F:GO:0005515	F:protein binding
34548	34457	15.4443	3.21941	0.970844	3.3161	0.000912832	0.0155473	gm1.18012_g	scaffold_810:5,627-5,970 (-)	---NA---
16769	16678	521.787	3.20611	0.579666	5.53097	3.18469e-08	3.17644e-06	gm1.233_g	scaffold_1:636,626-637,396 (-)	---NA---						no IPS match	no IPS match	no IPS match
19507	19416	187.824	3.18934	0.495442	6.43736	1.21572e-10	2.44272e-08	gm1.2971_g	scaffold_20:329,846-331,030 (-)	---NA---						no IPS match	no IPS match	no IPS match
38217	38126	560.361	3.18321	0.383015	8.31093	9.49516e-17	9.40292e-14	gw1.197.10.1	scaffold_197:66,526-66,792 (+)	40S ribosomal protein S25	2	C:GO:0005840; C:GO:1990904	C:ribosome; C:ribonucleoprotein complex						KOG:KOG1767 IPRF:ipr004977 PFD:pf03297
246057	245966	268.25	3.10739	0.316046	9.83207	8.19174e-23	1.41963e-19	fgenesh1_kg.251_#_4_#_Locus30v1rpkm7519.17	scaffold_251:26,945-27,830 (+)	Ribosomal protein 60S	3	P:GO:0006414; C:GO:0022626; C:GO:1990904	P:translational elongation; C:cytosolic ribosome; C:ribonucleoprotein complex						GO:0003735 GO:0005622 GO:0005840 GO:0006414 KOG:KOG3449 IPRF:ipr001813 PFD:pf00428
82580	82489	945.843	3.10539	0.414399	7.49372	6.69478e-14	4.61303e-11	e_gw1.267.13.1	scaffold_267:40,420-46,439 (+)	predicted protein	6	P:GO:0055085; F:GO:0000166; F:GO:0005524; F:GO:0140359; C:GO:0016020; C:GO:0016020	P:transmembrane transport; F:nucleotide binding; F:ATP binding; F:ABC-type transporter activity; C:membrane; C:membrane						GO:0000166 GO:0005524 GO:0006810 GO:0016020 GO:0016887 GO:0017111 GO:0042626 TCDB:3.A.1.208.12 KOG:KOG0054 IPRF:ipr001140 IPRF:ipr003439 IPRF:ipr003593 IPRF:ipr011527 PFD:pf00005 PFD:pf00664
33301	33210	45.6632	3.06986	0.494942	6.20246	5.55874e-10	8.56293e-08	gm1.16765_g	scaffold_484:17,621-19,443 (-)	predicted protein
128316	128225	64.1458	3.04572	0.454702	6.69828	2.10892e-11	5.49479e-09	CE40980_60	scaffold_2:486,986-487,569 (-)	---NA---
241712	241621	133.096	3.04217	0.468053	6.49962	8.05231e-11	1.8006e-08	fgenesh1_kg.18_#_22_#_Locus2662v1rpkm87.09	scaffold_18:111,004-112,141 (+)	HHE domain containing protein	1	P:GO:0055072	P:iron ion homeostasis						IPRF:ipr012312 PFD:pf01814
30804	30713	43.0261	3.01498	0.972067	3.10162	0.00192464	0.026923	gm1.14268_g	scaffold_270:47,239-48,446 (-)	serine proteinase						IPR015500 (PRINTS); IPR000209 (PFAM); IPR036852 (G3DSA:3.40.50.GENE3D); PTHR43806 (PANTHER); PS51892 (PROSITE_PROFILES); IPR034193 (CDD); IPR036852 (SUPERFAMILY)	P:GO:0006508; F:GO:0003824; F:GO:0004175; F:GO:0004252; F:GO:0008233; F:GO:0008236; F:GO:0016787; F:GO:0017171; F:GO:0140096; C:GO:0005576; C:GO:0005615; C:GO:0110165	P:proteolysis; F:catalytic activity; F:endopeptidase activity; F:serine-type endopeptidase activity; F:peptidase activity; F:serine-type peptidase activity; F:hydrolase activity; F:serine hydrolase activity; F:catalytic activity, acting on a protein; C:extracellular region; C:extracellular space; C:cellular anatomical entity	GO:0004289 GO:0006508 KOG:KOG1153 MERCO:S08.056 IPRF:ipr000209 PFD:pf00082
33971	33880	112.487	3.01408	0.59346	5.07882	3.7978e-07	2.65923e-05	gm1.17435_g	scaffold_615:8,069-11,180 (+)	subtilisin-like protein	6	P:GO:0006508; F:GO:0004252; F:GO:0008233; F:GO:0008236; F:GO:0016787; C:GO:0016020	P:proteolysis; F:serine-type endopeptidase activity; F:peptidase activity; F:serine-type peptidase activity; F:hydrolase activity; C:membrane						GO:0004289 GO:0006508 KOG:KOG1153 IPRF:ipr000209 PFD:pf00082
16111	16020	848.139	2.97677	0.2608	11.414	3.5594e-30	1.64492e-26	fgenesh1_pm.242_#_4	scaffold_242:66,595-71,182 (+)	DNA polymerase gamma, mitochondrial	6	P:GO:0006260; P:GO:0071897; F:GO:0003677; F:GO:0003887; C:GO:0005739; C:GO:0005760	P:DNA replication; P:DNA biosynthetic process; F:DNA binding; F:DNA-directed DNA polymerase activity; C:mitochondrion; C:gamma DNA polymerase complex			IPR002297 (PRINTS); IPR001098 (SMART); G3DSA:3.30.420.390 (GENE3D); IPR041336 (PFAM); IPR001098 (PFAM); G3DSA:1.10.150.20 (GENE3D); mobidb-lite (MOBIDB_LITE); IPR002297 (PANTHER); IPR012337 (SUPERFAMILY); IPR043502 (SUPERFAMILY)	P:GO:0006139; P:GO:0006259; P:GO:0006260; P:GO:0006261; P:GO:0006725; P:GO:0006807; P:GO:0008152; P:GO:0009058; P:GO:0009059; P:GO:0009987; P:GO:0018130; P:GO:0019438; P:GO:0034641; P:GO:0034645; P:GO:0034654; P:GO:0043170; P:GO:0044237; P:GO:0044238; P:GO:0044249; P:GO:0044260; P:GO:0044271; P:GO:0046483; P:GO:0071704; P:GO:0071897; P:GO:0090304; P:GO:1901360; P:GO:1901362; P:GO:1901576; F:GO:00…	P:nucleobase-containing compound metabolic process; P:DNA metabolic process; P:DNA replication; P:DNA-templated DNA replication; P:cellular aromatic compound metabolic process; P:nitrogen compound metabolic process; P:metabolic process; P:biosynthetic process; P:macromolecule biosynthetic process; P:cellular process; P:heterocycle biosynthetic process; P:aromatic compound biosynthetic process; P:…	GO:0003676 GO:0003677 GO:0003887 GO:0005760 GO:0006260 KOG:KOG3657 KEGGEC:ec:2.7.7.7 IPRF:ipr001098 IPRF:ipr002297 IPRF:ipr012337 PFD:pf00476
244993	244902	20.8668	2.96617	0.678802	4.36972	1.24406e-05	0.000493438	fgenesh1_kg.151_#_16_#_Locus8102v1rpkm8.26	scaffold_151:63,013-63,861 (-)	---NA---									KOG:KOG4726
3611	3520	459.747	2.96004	0.436643	6.77908	1.20942e-11	3.56754e-09	fgenesh1_pg.2_#_108	scaffold_2:492,341-494,470 (-)	iron export ABC transporter permease subunit FetB	2	C:GO:0016020; C:GO:0016020	C:membrane; C:membrane			IPR005226 (PFAM); IPR005226 (PANTHER)	C:GO:0005886; C:GO:0005886; C:GO:0016020; C:GO:0016020; C:GO:0031224; C:GO:0031226; C:GO:0071944; C:GO:0110165	C:plasma membrane; C:plasma membrane; C:membrane; C:membrane; C:obsolete intrinsic component of membrane; C:obsolete intrinsic component of plasma membrane; C:cell periphery; C:cellular anatomical entity	IPRF:ipr005226 PFD:pf03649
243286	243195	25.0601	2.95241	0.638058	4.62717	3.70689e-06	0.000182891	fgenesh1_kg.60_#_5_#_Locus3848v1rpkm47.71	scaffold_60:46,721-47,486 (+)	centrin-3	15	P:GO:0007049; P:GO:0015031; P:GO:0051028; P:GO:0051301; F:GO:0005509; F:GO:0008017; F:GO:0031683; C:GO:0005730; C:GO:0005737; C:GO:0005813; C:GO:0005814; C:GO:0032391; C:GO:0036064; C:GO:0044615; C:GO:0070390	P:cell cycle; P:protein transport; P:mRNA transport; P:cell division; F:calcium ion binding; F:microtubule binding; F:G-protein beta/gamma-subunit complex binding; C:nucleolus; C:cytoplasm; C:centrosome; C:centriole; C:photoreceptor connecting cilium; C:ciliary basal body; C:nuclear pore nuclear basket; C:transcription export complex 2						GO:0005509 TCDB:9.A.14.1.1 KOG:KOG0028 IPRF:ipr002048 PFD:pf00036
245741	245650	144.621	2.94039	0.524581	5.60522	2.07993e-08	2.19921e-06	fgenesh1_kg.214_#_10_#_Locus119v1rpkm2822.79	scaffold_214:81,819-82,854 (-)	ribosomal protein L32e	4	P:GO:0006412; F:GO:0003735; C:GO:0005840; C:GO:1990904	P:translation; F:structural constituent of ribosome; C:ribosome; C:ribonucleoprotein complex						GO:0003735 GO:0005622 GO:0005840 GO:0006412 KOG:KOG0878 IPRF:ipr001515 PFD:pf01655
71574	71483	91.2863	2.90718	0.444875	6.53483	6.36826e-11	1.47149e-08	e_gw1.50.82.1	scaffold_50:242,466-242,678 (+)	nucleoside diphosphate kinase	7	P:GO:0006165; P:GO:0006183; P:GO:0006228; P:GO:0006241; F:GO:0004550; F:GO:0005524; C:GO:0016020	P:nucleoside diphosphate phosphorylation; P:GTP biosynthetic process; P:UTP biosynthetic process; P:CTP biosynthetic process; F:nucleoside diphosphate kinase activity; F:ATP binding; C:membrane	EC:2.7.4.6	Nucleoside-diphosphate kinase				GO:0004550 GO:0005524 GO:0006183 GO:0006228 GO:0006241 KOG:KOG0888 IPRF:ipr001564 PFD:pf00334
246163	246072	17.6469	2.90305	0.816644	3.55485	0.000378194	0.00787279	fgenesh1_kg.265_#_3_#_Locus16070v1rpkm1.70	scaffold_265:24,183-24,477 (+)	---NA---
246576	246485	181.065	2.90204	0.470722	6.16508	7.04471e-10	1.05019e-07	fgenesh1_kg.346_#_1_#_Locus160v1rpkm2194.93	scaffold_346:1-1,166 (+)	40S ribosomal protein S24	4	P:GO:0006412; F:GO:0003735; C:GO:0005840; C:GO:1990904	P:translation; F:structural constituent of ribosome; C:ribosome; C:ribonucleoprotein complex						GO:0003735 GO:0005622 GO:0005840 GO:0006412 KOG:KOG3424 IPRF:ipr001976 PFD:pf01282
242404	242313	1500.98	2.90034	0.448028	6.47357	9.57156e-11	1.9836e-08	fgenesh1_kg.34_#_12_#_Locus525v1rpkm715.73	scaffold_34:88,816-90,474 (+)	hypothetical protein HETIRDRAFT_441885	2	C:GO:0016020; C:GO:0016020	C:membrane; C:membrane
244278	244187	424.798	2.89344	0.6693	4.32309	1.5386e-05	0.000582818	fgenesh1_kg.106_#_30_#_Locus3821v1rpkm48.29	scaffold_106:165,333-166,029 (-)	ACT domain-containing protein
223908	223817	890.124	2.88725	0.616015	4.68698	2.77269e-06	0.000141847	MIX14223_1051_62	scaffold_3:257,341-259,056 (-)	Alpha/Beta hydrolase protein	1	P:GO:0006629	P:lipid metabolic process						GO:0003824 GO:0004806 GO:0006629 KOG:KOG4569 IPRF:ipr002921 IPRF:ipr008262 PFD:pf01764
243729	243638	97.1526	2.88062	0.493925	5.83209	5.47361e-09	6.83658e-07	fgenesh1_kg.80_#_14_#_Locus822v1rpkm408.37	scaffold_80:85,906-86,675 (+)	60S ribosomal protein L33-A-like protein	4	P:GO:0002181; P:GO:0042273; F:GO:0003735; C:GO:0022625	P:cytoplasmic translation; P:ribosomal large subunit biogenesis; F:structural constituent of ribosome; C:cytosolic large ribosomal subunit						GO:0003735 GO:0005622 GO:0005840 GO:0006412 KOG:KOG0887 IPRF:ipr001780 PFD:pf01247
27465	27374	135.126	2.87133	0.872423	3.29122	0.000997551	0.0165233	gm1.10929_g	scaffold_151:70,086-72,223 (-)	Protein priA						mobidb-lite (MOBIDB_LITE); mobidb-lite (MOBIDB_LITE); mobidb-lite (MOBIDB_LITE); IPR038955 (PANTHER)	no GO terms	no GO terms	IPRF:ipr013032
244143	244052	213.783	2.86822	0.420492	6.82109	9.03498e-12	2.85774e-09	fgenesh1_kg.99_#_6_#_Locus11314v3rpkm0.82	scaffold_99:67,439-67,993 (+)	---NA---
241944	241853	483.671	2.86309	0.53023	5.39972	6.67455e-08	6.0481e-06	fgenesh1_kg.23_#_35_#_Locus19491v1rpkm1.29	scaffold_23:186,267-186,631 (-)	---NA---
40965	40874	118.733	2.85215	0.440599	6.47334	9.58606e-11	1.9836e-08	gw1.12.49.1	scaffold_12:273,491-273,783 (-)	60S ribosomal protein L38-like	3	P:GO:0022618; F:GO:0003735; C:GO:0022625	P:ribonucleoprotein complex assembly; F:structural constituent of ribosome; C:cytosolic large ribosomal subunit						GO:0003735 GO:0005622 GO:0005840 GO:0006412 KOG:KOG3499 IPRF:ipr002675 PFD:pf01781
245830	245739	52.6168	2.8353	0.540226	5.24836	1.53456e-07	1.22978e-05	fgenesh1_kg.227_#_1_#_Locus1640v1rpkm172.14	scaffold_227:14,993-15,770 (+)	peptidyl-prolyl cis-trans isomerase	1	F:GO:0003755	F:peptidyl-prolyl cis-trans isomerase activity	EC:5.2.1.8	Peptidylprolyl isomerase				GO:0006457 KOG:KOG0544 KEGGEC:ec:5.2.1.8 IPRF:ipr001179 PFD:pf00254
215042	214951	264.38	2.83146	0.451999	6.26431	3.74484e-10	6.33152e-08	MIX5357_10_24	scaffold_149:61,665-62,456 (-)	---NA---
240724	240633	815.393	2.81647	0.447026	6.30046	2.96767e-10	5.33547e-08	fgenesh1_kg.2_#_30_#_Locus2487v1rpkm96.22	scaffold_2:184,858-186,912 (-)	uncharacterized protein HD556DRAFT_282420	1	C:GO:0016020	C:membrane						TCDB:9.B.27.2.6 KOG:KOG3140 IPRF:ipr015414 PFD:pf09335
242521	242430	251.197	2.80157	0.450086	6.22453	4.82988e-10	7.69673e-08	fgenesh1_kg.36_#_25_#_Locus69v1rpkm4154.55	scaffold_36:140,886-141,915 (-)	ubiquitin-40S ribosomal protein S31 fusion protein	11	P:GO:0006412; P:GO:0016567; P:GO:0019941; F:GO:0003735; F:GO:0031386; F:GO:0031625; F:GO:0046872; C:GO:0005634; C:GO:0005737; C:GO:0005840; C:GO:1990904	P:translation; P:protein ubiquitination; P:modification-dependent protein catabolic process; F:structural constituent of ribosome; F:protein tag; F:ubiquitin protein ligase binding; F:metal ion binding; C:nucleus; C:cytoplasm; C:ribosome; C:ribonucleoprotein complex						GO:0003735 GO:0005622 GO:0005840 GO:0006412 GO:0036211 KOG:KOG0004 IPRF:ipr000626 IPRF:ipr002906 PFD:pf00240 PFD:pf01599
217074	216983	31.7041	2.79754	0.779714	3.58791	0.000333345	0.00716512	MIX7389_5_16	scaffold_179:6,944-7,766 (+)	---NA---
244064	243973	430.815	2.77417	0.70317	3.94524	7.97202e-05	0.00228828	fgenesh1_kg.95_#_16_#_Locus6792v1rpkm14.07	scaffold_95:151,346-152,992 (+)	---NA---									KOG:KOG2510 KEGGEC:ec:3.6.1.-
246195	246104	64.3565	2.76575	0.673226	4.10821	3.98737e-05	0.00130379	fgenesh1_kg.270_#_1_#_Locus1060v1rpkm299.38	scaffold_270:36,004-37,143 (+)	Isopentenyldiphosphate isomerase	5	P:GO:0006629; P:GO:0008299; P:GO:0050992; F:GO:0004452; F:GO:0016853	P:lipid metabolic process; P:isoprenoid biosynthetic process; P:dimethylallyl diphosphate biosynthetic process; F:isopentenyl-diphosphate delta-isomerase activity; F:isomerase activity						GO:0004452 GO:0008299 GO:0016787 KOG:KOG0142 KEGGEC:ec:5.3.3.2 IPRF:ipr002667 IPRF:ipr015797
246056	245965	1005.94	2.76326	0.676832	4.08263	4.45291e-05	0.0014192	fgenesh1_kg.251_#_3_#_Locus4464v1rpkm36.44	scaffold_251:45,137-46,228 (-)	transcription initiation factor TFIID subunit 10	2	P:GO:0006352; C:GO:0005634	P:DNA-templated transcription initiation; C:nucleus						GO:0003702 GO:0005634 GO:0006352 KOG:KOG3423 IPRF:ipr003923 PFD:pf03540
58159	58068	19.5065	2.75629	0.71235	3.86929	0.000109152	0.00294988	gw1.9.188.1	scaffold_9:10,612-10,914 (+)	Vegetative incompatibility protein
240563	240472	55.9443	2.72902	0.567241	4.81103	1.50153e-06	8.71015e-05	fgenesh1_kg.1_#_81_#_Locus9628v1rpkm4.85	scaffold_1:400,170-400,718 (+)	---NA---
215340	215249	3127.18	2.728	0.619037	4.40684	1.0489e-05	0.00043409	MIX5655_79632_100	scaffold_150:12,272-14,301 (+)	MULTISPECIES: 3-deoxy-7-phosphoheptulonate synthase AroG									GO:0003849 GO:0009058 GO:0009073 KEGGEC:ec:2.5.1.54 IPRF:ipr006218 IPRF:ipr006219 PFD:pf00793
78771	78680	27.0396	2.71882	0.52773	5.15192	2.57839e-07	1.88141e-05	e_gw1.155.9.1	scaffold_155:125,379-125,576 (+)	uncharacterized protein LOC110715866									MERCO:A11.UPA
67015	66924	38.1804	2.71696	0.821913	3.30565	0.000947553	0.0159235	e_gw1.15.101.1	scaffold_15:125,807-126,259 (+)	30S ribosomal protein S9	4	P:GO:0006412; F:GO:0003735; C:GO:0005840; C:GO:1990904	P:translation; F:structural constituent of ribosome; C:ribosome; C:ribonucleoprotein complex						GO:0003735 GO:0005622 GO:0005840 GO:0006412 KOG:KOG1697 IPRF:ipr000754 PFD:pf00380
243945	243854	159.779	2.71143	0.54393	4.98489	6.19974e-07	4.11259e-05	fgenesh1_kg.89_#_3_#_Locus3595v1rpkm53.66	scaffold_89:13,917-15,811 (-)	[Pyruvate dehydrogenase (acetyl-transferring)] kinase, mitochondrial	1	F:GO:0016772	F:transferase activity, transferring phosphorus-containing groups	EC:2.7	Transferring phosphorus-containing groups				GO:0000155 GO:0004673 GO:0005524 GO:0007165 GO:0016310 GO:0016772 GO:0018106 KOG:KOG0787 KEGGEC:ec:2.7.11.2 IPRF:ipr003594 IPRF:ipr004358 IPRF:ipr005467 PFD:pf02518
30932	30841	87.6502	2.70728	0.537669	5.03522	4.773e-07	3.24377e-05	gm1.14396_g	scaffold_276:42,940-44,087 (-)	---NA---						no IPS match	no IPS match	no IPS match
244701	244610	173.803	2.70473	0.403084	6.71009	1.94503e-11	5.18575e-09	fgenesh1_kg.131_#_7_#_Locus336v1rpkm1164.79	scaffold_131:29,093-30,281 (-)	60S ribosomal protein L15	4	P:GO:0006412; F:GO:0003735; C:GO:0005840; C:GO:1990904	P:translation; F:structural constituent of ribosome; C:ribosome; C:ribonucleoprotein complex						GO:0003735 GO:0005622 GO:0005840 GO:0006412 KOG:KOG1678 IPRF:ipr000439 IPRF:ipr012678 PFD:pf00827
241845	241754	123.56	2.70413	0.429584	6.29476	3.07875e-10	5.33547e-08	fgenesh1_kg.20_#_53_#_Locus29v1rpkm7885.05	scaffold_20:365,326-366,129 (-)	nucleoside diphosphate kinase	6	P:GO:0006165; P:GO:0006183; P:GO:0006228; P:GO:0006241; F:GO:0004550; F:GO:0005524	P:nucleoside diphosphate phosphorylation; P:GTP biosynthetic process; P:UTP biosynthetic process; P:CTP biosynthetic process; F:nucleoside diphosphate kinase activity; F:ATP binding	EC:2.7.4.6	Nucleoside-diphosphate kinase				GO:0004550 GO:0005524 GO:0006183 GO:0006228 GO:0006241 KOG:KOG0888 KEGGEC:ec:2.7.4.6 IPRF:ipr001564 PFD:pf00334
32138	32047	70.1966	2.70069	0.547773	4.93031	8.20981e-07	5.26948e-05	gm1.15602_g	scaffold_357:33,724-34,917 (+)	---NA---									GO:0006508 GO:0008237 GO:0008270 IPRF:ipr006025
247088	246997	90.0114	2.69328	0.56545	4.76307	1.90669e-06	0.000106249	fgenesh1_kg.639_#_4_#_Locus162v1rpkm2169.40	scaffold_639:5,080-6,226 (-)	40S ribosomal protein S17-like	4	P:GO:0006412; F:GO:0003735; C:GO:0005840; C:GO:1990904	P:translation; F:structural constituent of ribosome; C:ribosome; C:ribonucleoprotein complex						GO:0003735 GO:0005622 GO:0005840 GO:0006412 KOG:KOG0187 IPRF:ipr001210 PFD:pf00833
29425	29334	201.624	2.68197	0.412836	6.49645	8.22365e-11	1.80972e-08	gm1.12889_g	scaffold_211:20,007-20,481 (+)	---NA---						mobidb-lite (MOBIDB_LITE); mobidb-lite (MOBIDB_LITE); mobidb-lite (MOBIDB_LITE)	no GO terms	no GO terms	KOG:KOG1015
243938	243847	629.894	2.67111	0.506462	5.27407	1.33432e-07	1.10113e-05	fgenesh1_kg.88_#_27_#_Locus3586v1rpkm53.93	scaffold_88:158,545-159,664 (+)	siroheme synthase	1	F:GO:0003824	F:catalytic activity						GO:0003824 GO:0005488 GO:0006779 GO:0008152 KOG:KOG1527 IPRF:ipr006367 IPRF:ipr016040
24179	24088	64.5429	2.66752	0.386782	6.8967	5.32227e-12	1.892e-09	gm1.7643_g	scaffold_80:96,182-96,758 (-)	---NA---						IPR001810 (PFAM); G3DSA:1.20.1280.50 (GENE3D); IPR001810 (PROSITE_PROFILES); IPR036047 (SUPERFAMILY)	F:GO:0005515	F:protein binding	IPRF:ipr001810 PFD:pf00646
75118	75027	59.0519	2.65924	0.552246	4.81533	1.46957e-06	8.57274e-05	e_gw1.90.4.1	scaffold_90:36,578-37,354 (+)	amino acid/polyamine transporter I	1	C:GO:0016020	C:membrane						TCDB:2.A.3.4.2 KOG:KOG1289
242317	242226	191.822	2.63702	0.41425	6.36577	1.94314e-10	3.74163e-08	fgenesh1_kg.32_#_9_#_Locus232v1rpkm1644.16	scaffold_32:105,649-106,866 (-)	ribosomal protein S7 domain-containing protein	4	P:GO:0006412; F:GO:0003723; F:GO:0003735; C:GO:0015935	P:translation; F:RNA binding; F:structural constituent of ribosome; C:small ribosomal subunit						GO:0003735 GO:0005622 GO:0005840 GO:0006412 GO:0015935 KOG:KOG3291 IPRF:ipr000235 IPRF:ipr005716 PFD:pf00177
91911	91820	193.877	2.62456	0.316547	8.29119	1.12119e-16	1.03628e-13	CE4575_261767	scaffold_100:140,022-141,086 (-)	40S ribosomal protein S9	4	P:GO:0006412; F:GO:0003735; F:GO:0019843; C:GO:0015935	P:translation; F:structural constituent of ribosome; F:rRNA binding; C:small ribosomal subunit						GO:0003723 GO:0003735 GO:0005622 GO:0006412 GO:0015935 GO:0019843 KOG:KOG3301 IPRF:ipr001912 IPRF:ipr002942 IPRF:ipr005710 PFD:pf00163 PFD:pf01479
79093	79002	729.774	2.56672	0.61825	4.15159	3.30179e-05	0.00111922	e_gw1.163.1.1	scaffold_163:93,109-93,822 (-)	uncharacterized protein UMAG_10524	6	P:GO:0006412; P:GO:0006413; F:GO:0003723; F:GO:0003729; F:GO:0003743; C:GO:0016281	P:translation; P:translational initiation; F:RNA binding; F:mRNA binding; F:translation initiation factor activity; C:eukaryotic translation initiation factor 4F complex						KOG:KOG0401
218354	218263	28.7817	2.54394	0.614256	4.1415	3.45039e-05	0.00114991	MIX8669_9_13	scaffold_197:94,923-96,181 (-)	---NA---
112825	112734	80.789	2.53468	0.514949	4.9222	8.55775e-07	5.41756e-05	CE25489_247	scaffold_150:34,390-35,540 (-)	putative VPS21-Rab5-like GTPase	3	F:GO:0000166; F:GO:0003924; F:GO:0005525	F:nucleotide binding; F:GTPase activity; F:GTP binding						GO:0005525 GO:0005622 GO:0007264 GO:0015031 TCDB:9.A.50.1.1 KOG:KOG0092 KEGGEC:ec:3.6.5.2 IPRF:ipr001806 IPRF:ipr003577 IPRF:ipr003578 IPRF:ipr003579 IPRF:ipr005225 IPRF:ipr006688 IPRF:ipr013753 PFD:pf00071
84214	84123	43.8856	2.52555	0.751217	3.36194	0.000773975	0.0137217	e_gw1.357.13.1	scaffold_357:29,971-31,358 (+)	putative glycosyl hydrolase, family 43									GO:0004553 GO:0005975 CAZY:GH43 IPRF:ipr006710 PFD:pf04616
167847	167756	1194.8	2.52528	0.525167	4.80853	1.52047e-06	8.78323e-05	CE80511_15666	scaffold_404:7,847-8,305 (-)	---NA---
32899	32808	37.9274	2.52421	0.486806	5.18525	2.15725e-07	1.66156e-05	gm1.16363_g	scaffold_432:27,475-28,571 (+)	---NA---									KOG:KOG1869
246417	246326	71.6744	2.52397	0.489785	5.15321	2.56058e-07	1.87906e-05	fgenesh1_kg.305_#_9_#_Locus2316v1rpkm108.01	scaffold_305:53,918-55,487 (+)	ras-induced vulval development antagonist-domain-containing protein	1	F:GO:0003682	F:chromatin binding						KOG:KOG2812 IPRF:ipr009269 PFD:pf06047
246323	246232	245.417	2.52034	0.342306	7.36281	1.80078e-13	1.13482e-10	fgenesh1_kg.291_#_1_#_Locus183v1rpkm1974.33	scaffold_291:12,711-14,815 (-)	60S ribosomal protein L3	4	P:GO:0006412; F:GO:0003735; C:GO:0005840; C:GO:1990904	P:translation; F:structural constituent of ribosome; C:ribosome; C:ribonucleoprotein complex						GO:0000166 GO:0003735 GO:0004812 GO:0005524 GO:0005622 GO:0005737 GO:0005840 GO:0006412 GO:0006418 KOG:KOG0746 IPRF:ipr000597 IPRF:ipr001412 IPRF:ipr009000 PFD:pf00297
5868	5777	20.0128	2.51622	0.706207	3.56301	0.000366631	0.00773664	fgenesh1_pg.33_#_62	scaffold_33:282,980-283,455 (-)	---NA---						no IPS match	no IPS match	no IPS match
244716	244625	207.062	2.51327	0.518309	4.84897	1.24103e-06	7.44832e-05	fgenesh1_kg.131_#_22_#_Locus414v1rpkm913.12	scaffold_131:133,281-134,451 (+)	60S ribosomal protein L13	2	C:GO:0005840; C:GO:1990904	C:ribosome; C:ribonucleoprotein complex						GO:0003735 GO:0005622 GO:0005840 GO:0006412 KOG:KOG3295 IPRF:ipr001380 PFD:pf01294
32699	32608	33.127	2.50446	0.704941	3.55272	0.000381265	0.00791297	gm1.16163_g	scaffold_410:312-1,639 (+)	uncharacterized protein E1B28_010994	1	F:GO:0003950	F:NAD+ ADP-ribosyltransferase activity
241953	241862	129.781	2.49761	0.378745	6.59442	4.26917e-11	1.03838e-08	fgenesh1_kg.23_#_44_#_Locus384v1rpkm1029.24	scaffold_23:282,316-283,798 (+)	40S ribosomal protein S1	3	P:GO:0006412; F:GO:0003735; C:GO:0022627	P:translation; F:structural constituent of ribosome; C:cytosolic small ribosomal subunit						GO:0003735 GO:0005622 GO:0005840 GO:0006412 KOG:KOG1628 IPRF:ipr001593 PFD:pf01015
204223	204132	390.033	2.49512	0.386075	6.46277	1.02801e-10	2.09592e-08	CE116887_59	scaffold_89:144,253-144,567 (-)	---NA---
84247	84156	49.417	2.49184	0.525501	4.74184	2.11783e-06	0.000114694	e_gw1.360.16.1	scaffold_360:36,763-37,299 (-)	uncharacterized protein DEU56DRAFT_722387, partial
22519	22428	16.825	2.48947	0.809034	3.0771	0.00209028	0.0286927	gm1.5983_g	scaffold_54:101,862-102,420 (-)	urate oxidase	4	P:GO:0006145; P:GO:0019628; F:GO:0004846; C:GO:0005777	P:purine nucleobase catabolic process; P:urate catabolic process; F:urate oxidase activity; C:peroxisome	EC:1.7.3.3	Factor independent urate hydroxylase	IPR002042 (PRINTS); G3DSA:3.10.270.10 (GENE3D); IPR002042 (PFAM); IPR002042 (PANTHER); SSF55620 (SUPERFAMILY)	P:GO:0006082; P:GO:0006139; P:GO:0006725; P:GO:0006807; P:GO:0008152; P:GO:0009056; P:GO:0009112; P:GO:0009987; P:GO:0019439; P:GO:0034641; P:GO:0044237; P:GO:0044238; P:GO:0044248; P:GO:0044270; P:GO:0044281; P:GO:0044282; P:GO:0046483; P:GO:0046700; P:GO:0055086; P:GO:0071704; P:GO:0072521; P:GO:0072523; P:GO:1901360; P:GO:1901361; P:GO:1901564; P:GO:1901565; P:GO:1901575; F:GO:0003824; F:GO:00…	P:organic acid metabolic process; P:nucleobase-containing compound metabolic process; P:cellular aromatic compound metabolic process; P:nitrogen compound metabolic process; P:metabolic process; P:catabolic process; P:nucleobase metabolic process; P:cellular process; P:aromatic compound catabolic process; P:cellular nitrogen compound metabolic process; P:cellular metabolic process; P:primary metab…	GO:0004846 GO:0006144 KOG:KOG1599 IPRF:ipr002042 PFD:pf01014
5880	5789	16.2443	2.48625	0.67435	3.68688	0.000227023	0.00534372	fgenesh1_pg.34_#_10	scaffold_34:60,228-60,858 (+)	---NA---						mobidb-lite (MOBIDB_LITE); mobidb-lite (MOBIDB_LITE)	no GO terms	no GO terms
150777	150686	924.616	2.47113	0.395884	6.24204	4.31894e-10	7.04445e-08	CE63441_7354	scaffold_3:112,796-114,757 (+)	nuclear autoantigenic sperm protein isoform X3	1	C:GO:0005634	C:nucleus						KOG:KOG4563 IPRF:ipr013026
79704	79613	127.135	2.46723	0.589191	4.18748	2.82065e-05	0.000981434	e_gw1.179.51.1	scaffold_179:94,236-98,310 (+)	glycosyltransferase family 2 protein	2	F:GO:0016758; C:GO:0016020	F:hexosyltransferase activity; C:membrane	EC:2.4.1	Glycosyltransferases				GO:0004100 GO:0006031 CAZY:GT2 KOG:KOG2571 KEGGEC:ec:2.4.1.16 IPRF:ipr004834 IPRF:ipr013616 PFD:pf01644 PFD:pf08407
26971	26880	380.101	2.46652	0.283479	8.70088	3.29322e-18	5.07302e-15	gm1.10435_g	scaffold_138:85,278-86,670 (-)	S-adenosyl-L-methionine-dependent methyltransferase						IPR029063 (G3DSA:3.40.50.GENE3D); cd02440 (CDD); IPR029063 (SUPERFAMILY)	no GO terms	no GO terms
127335	127244	598.247	2.45635	0.359391	6.83475	8.21467e-12	2.77776e-09	CE39999_12496	scaffold_2:189,265-189,782 (-)	EKC/KEOPS complex subunit LAGE3-like									IPRF:ipr015419 PFD:pf09341
236600	236509	436.053	2.45522	0.41704	5.88726	3.92648e-09	4.9942e-07	MIX26915_16_28	scaffold_94:91,008-92,720 (-)	---NA---
9635	9544	156.17	2.44805	0.4264	5.7412	9.40091e-09	1.14328e-06	fgenesh1_pg.150_#_5	scaffold_150:14,319-15,117 (-)	40S ribosomal protein S19	4	P:GO:0006412; F:GO:0003735; C:GO:0005840; C:GO:1990904	P:translation; F:structural constituent of ribosome; C:ribosome; C:ribonucleoprotein complex			IPR001266 (SMART); IPR036388 (G3DSA:1.10.10.GENE3D); IPR001266 (PFAM); mobidb-lite (MOBIDB_LITE); IPR001266 (PANTHER); IPR036390 (SUPERFAMILY)	P:GO:0006412; P:GO:0006996; P:GO:0009987; P:GO:0016043; P:GO:0022607; P:GO:0022613; P:GO:0022618; P:GO:0042254; P:GO:0042274; P:GO:0043933; P:GO:0044085; P:GO:0065003; P:GO:0065003; P:GO:0070925; P:GO:0071826; P:GO:0071840; P:GO:0140694; F:GO:0003676; F:GO:0003723; F:GO:0003735; F:GO:0005198; F:GO:0005488; F:GO:0097159; F:GO:1901363; C:GO:0005622; C:GO:0005737; C:GO:0005829; C:GO:0005840; C:GO:00…	P:translation; P:organelle organization; P:cellular process; P:cellular component organization; P:cellular component assembly; P:ribonucleoprotein complex biogenesis; P:ribonucleoprotein complex assembly; P:ribosome biogenesis; P:ribosomal small subunit biogenesis; P:protein-containing complex organization; P:cellular component biogenesis; P:protein-containing complex assembly; P:protein-containi…	GO:0003735 GO:0005622 GO:0005840 GO:0006412 KOG:KOG3411 IPRF:ipr001266 PFD:pf01090
242221	242130	249.551	2.44418	0.337256	7.24724	4.2534e-13	2.26804e-10	fgenesh1_kg.29_#_9_#_Locus184v1rpkm1969.97	scaffold_29:74,054-75,294 (+)	ribosomal family S4e-domain-containing protein	7	P:GO:0006412; P:GO:0007420; P:GO:0043009; F:GO:0003735; F:GO:0019843; C:GO:0005840; C:GO:1990904	P:translation; P:brain development; P:chordate embryonic development; F:structural constituent of ribosome; F:rRNA binding; C:ribosome; C:ribonucleoprotein complex						GO:0003723 GO:0003735 GO:0005622 GO:0005840 GO:0006412 KOG:KOG0378 IPRF:ipr000876 IPRF:ipr002942 IPRF:ipr013843 IPRF:ipr013844 IPRF:ipr013845 PFD:pf00900 PFD:pf01479 PFD:pf08071
244090	243999	709.531	2.44158	0.454586	5.37101	7.8299e-08	6.95857e-06	fgenesh1_kg.96_#_21_#_Locus917v1rpkm358.05	scaffold_96:159,217-160,804 (-)	urease accessory protein ureG	1	F:GO:0005488	F:binding						GO:0000103 GO:0005524 GO:0016151 GO:0016301 GO:0016772 KOG:KOG2693 IPRF:ipr002891 IPRF:ipr003495 IPRF:ipr004400 IPRF:ipr012202 PFD:pf02492
199931	199840	29.2928	2.42143	0.539318	4.4898	7.12907e-06	0.000317364	CE112595_3781	scaffold_809:1-763 (+)	---NA---
243255	243164	286.464	2.41776	0.389214	6.21192	5.2341e-10	8.24608e-08	fgenesh1_kg.58_#_14_#_Locus393v1rpkm1003.58	scaffold_58:114,255-115,510 (+)	40S ribosomal protein S2	4	P:GO:0006412; F:GO:0003723; F:GO:0003735; C:GO:0015935	P:translation; F:RNA binding; F:structural constituent of ribosome; C:small ribosomal subunit						GO:0003723 GO:0003735 GO:0005622 GO:0005840 GO:0006412 GO:0015935 KOG:KOG0877 IPRF:ipr005324 IPRF:ipr005711 IPRF:ipr013810 PFD:pf00333 PFD:pf03719
242721	242630	56.2214	2.41716	0.463502	5.21499	1.83828e-07	1.44807e-05	fgenesh1_kg.42_#_23_#_Locus120v1rpkm2805.05	scaffold_42:125,571-126,125 (-)	ribosomal protein L39e	3	P:GO:0006412; F:GO:0003735; C:GO:0022625	P:translation; F:structural constituent of ribosome; C:cytosolic large ribosomal subunit						GO:0003735 GO:0005622 GO:0005840 GO:0006412 KOG:KOG0002 IPRF:ipr000077 PFD:pf00832
34624	34533	467.979	2.41014	0.505879	4.76425	1.89555e-06	0.000106249	gm1.18088_g	scaffold_842:1,049-1,636 (-)	---NA---
6657	6566	51.5766	2.41008	0.605584	3.97975	6.89865e-05	0.00203495	fgenesh1_pg.49_#_18	scaffold_49:70,847-72,963 (-)	---NA---						PS51257 (PROSITE_PROFILES)	no GO terms	no GO terms
22562	22471	94.9542	2.40335	0.802095	2.99634	0.00273238	0.0346951	gm1.6026_g	scaffold_55:3,750-6,475 (-)	---NA---						mobidb-lite (MOBIDB_LITE); mobidb-lite (MOBIDB_LITE); mobidb-lite (MOBIDB_LITE); mobidb-lite (MOBIDB_LITE); mobidb-lite (MOBIDB_LITE); mobidb-lite (MOBIDB_LITE); mobidb-lite (MOBIDB_LITE); mobidb-lite (MOBIDB_LITE)	no GO terms	no GO terms	KOG:KOG2992
30427	30336	76.1309	2.39855	0.467304	5.13274	2.85552e-07	2.06192e-05	gm1.13891_g	scaffold_251:69,315-70,368 (-)	predicted protein	10	P:GO:0006260; P:GO:0071897; P:GO:1902975; F:GO:0000166; F:GO:0003676; F:GO:0003677; F:GO:0003887; F:GO:0016740; F:GO:0016779; C:GO:0005634	P:DNA replication; P:DNA biosynthetic process; P:mitotic DNA replication initiation; F:nucleotide binding; F:nucleic acid binding; F:DNA binding; F:DNA-directed DNA polymerase activity; F:transferase activity; F:nucleotidyltransferase activity; C:nucleus			IPR015088 (PFAM); IPR042087 (G3DSA:1.10.132.GENE3D); IPR038256 (G3DSA:1.10.3200.GENE3D); PTHR45861 (PANTHER); IPR043502 (SUPERFAMILY)	P:GO:0000278; P:GO:0000280; P:GO:0006139; P:GO:0006259; P:GO:0006260; P:GO:0006261; P:GO:0006270; P:GO:0006271; P:GO:0006401; P:GO:0006725; P:GO:0006807; P:GO:0006996; P:GO:0007049; P:GO:0008152; P:GO:0009056; P:GO:0009057; P:GO:0009058; P:GO:0009059; P:GO:0009987; P:GO:0016043; P:GO:0016070; P:GO:0018130; P:GO:0019438; P:GO:0019439; P:GO:0022402; P:GO:0032774; P:GO:0033260; P:GO:0034641; P:GO:00…	P:mitotic cell cycle; P:nuclear division; P:nucleobase-containing compound metabolic process; P:DNA metabolic process; P:DNA replication; P:DNA-templated DNA replication; P:DNA replication initiation; P:DNA strand elongation involved in DNA replication; P:RNA catabolic process; P:cellular aromatic compound metabolic process; P:nitrogen compound metabolic process; P:organelle organization; P:cell …	GO:0000166 GO:0003677 GO:0003887 GO:0006260 KOG:KOG0970 IPRF:ipr006134 IPRF:ipr015088 PFD:pf00136 PFD:pf08996
245423	245332	263.12	2.39815	0.277865	8.63064	6.10094e-18	7.6894e-15	fgenesh1_kg.182_#_4_#_Locus87v1rpkm3476.46	scaffold_182:33,544-34,407 (+)	ribosomal protein S26e	4	P:GO:0006412; F:GO:0003735; C:GO:0005840; C:GO:1990904	P:translation; F:structural constituent of ribosome; C:ribosome; C:ribonucleoprotein complex						GO:0003735 GO:0005622 GO:0005840 GO:0006412 KOG:KOG1768 IPRF:ipr000892 PFD:pf01283
34481	34390	31.5073	2.39328	0.547488	4.37138	1.23465e-05	0.000493293	gm1.17945_g	scaffold_785:5,037-5,777 (+)	---NA---
163775	163684	315.763	2.39249	0.443227	5.39788	6.74322e-08	6.07065e-06	CE76439_3639	scaffold_38:257,414-259,103 (+)	---NA---									IPRF:ipr005162 PFD:pf03732
232784	232693	21.0455	2.3827	0.802524	2.96901	0.0029876	0.0372148	MIX23099_55_54	scaffold_67:911-1,922 (+)	uncharacterized protein LAESUDRAFT_751269
19523	19432	27.3933	2.37785	0.595381	3.99383	6.50141e-05	0.00193424	gm1.2987_g	scaffold_20:375,719-376,214 (+)	uncharacterized protein B0H18DRAFT_1018161						mobidb-lite (MOBIDB_LITE)	no GO terms	no GO terms
101296	101205	14.6428	2.36998	0.82035	2.88898	0.00386491	0.0451417	CE13960_14	scaffold_120:4,081-4,494 (-)	---NA---
61654	61563	77.885	2.36863	0.333394	7.1046	1.20669e-12	5.06956e-10	gw1.66.53.1	scaffold_66:618-1,792 (+)	glycoside hydrolase family 53 protein	1	F:GO:0016798	F:hydrolase activity, acting on glycosyl bonds	EC:3.2	Glycosylases				GO:0015926 CAZY:GH53 KEGGEC:ec:3.2.1.89 IPRF:ipr011683 IPRF:ipr017853 PFD:pf07745
126557	126466	118.078	2.36484	0.497497	4.75348	1.99945e-06	0.00011044	CE39221_226783	scaffold_198:74,062-74,937 (+)	60S ribosomal protein L44	4	P:GO:0006412; F:GO:0003735; C:GO:0005840; C:GO:1990904	P:translation; F:structural constituent of ribosome; C:ribosome; C:ribonucleoprotein complex						GO:0003735 GO:0005622 GO:0005840 GO:0006412 KOG:KOG3464 IPRF:ipr000552 IPRF:ipr011332 PFD:pf00935
129734	129643	40.365	2.35891	0.47225	4.99505	5.88207e-07	3.93957e-05	CE42398_2368	scaffold_202:81,066-82,303 (+)	WD repeat-containing protein 61									KOG:KOG4155 MERCO:S09.UNW IPRF:ipr001680 IPRF:ipr011046 PFD:pf00400
244493	244402	105.326	2.35836	0.457401	5.156	2.52286e-07	1.87043e-05	fgenesh1_kg.118_#_8_#_Locus9655v1rpkm4.81	scaffold_118:70,186-70,885 (-)	---NA---
246075	245984	136.459	2.34167	0.442389	5.29324	1.20166e-07	1.00968e-05	fgenesh1_kg.253_#_4_#_Locus24944v1rpkm0.82	scaffold_253:43,080-43,426 (-)	---NA---									GO:0005509 IPRF:ipr002048
212135	212044	8178.62	2.33662	0.569202	4.10508	4.04182e-05	0.00131849	MIX2450_15692_87	scaffold_113:75,096-78,589 (+)	SPRY-domain-containing protein									KOG:KOG1477 IPRF:ipr001870 IPRF:ipr003877 IPRF:ipr006594 IPRF:ipr006595 IPRF:ipr013144 PFD:pf00622
6872	6781	91.8236	2.32442	0.352672	6.59089	4.37206e-11	1.04507e-08	fgenesh1_pg.54_#_5	scaffold_54:34,161-34,820 (-)	acyl-CoA-binding protein	1	F:GO:0000062	F:fatty-acyl-CoA binding			IPR000582 (PRINTS); IPR014352 (G3DSA:1.20.80.GENE3D); IPR000582 (PFAM); PTHR23310 (PANTHER); IPR000582 (PROSITE_PROFILES); IPR035984 (SUPERFAMILY)	P:GO:0006082; P:GO:0006629; P:GO:0006631; P:GO:0008152; P:GO:0009987; P:GO:0019752; P:GO:0032787; P:GO:0043436; P:GO:0044237; P:GO:0044238; P:GO:0044255; P:GO:0044281; P:GO:0071704; F:GO:0000062; F:GO:0000166; F:GO:0005488; F:GO:0017076; F:GO:0032553; F:GO:0032555; F:GO:0033218; F:GO:0036094; F:GO:0097159; F:GO:0097367; F:GO:1901265; F:GO:1901363	P:organic acid metabolic process; P:lipid metabolic process; P:fatty acid metabolic process; P:metabolic process; P:cellular process; P:carboxylic acid metabolic process; P:monocarboxylic acid metabolic process; P:oxoacid metabolic process; P:cellular metabolic process; P:primary metabolic process; P:cellular lipid metabolic process; P:small molecule metabolic process; P:organic substance metabol…	GO:0000062 KOG:KOG0817 IPRF:ipr000582 PFD:pf00887
244240	244149	215.926	2.32389	0.709766	3.27417	0.00105974	0.0171839	fgenesh1_kg.105_#_9_#_Locus11855v1rpkm2.82	scaffold_105:93,754-94,257 (+)	---NA---
20466	20375	317.846	2.32272	0.583823	3.97847	6.93597e-05	0.00204162	gm1.3930_g	scaffold_29:316,678-317,209 (+)	---NA---						mobidb-lite (MOBIDB_LITE); mobidb-lite (MOBIDB_LITE); mobidb-lite (MOBIDB_LITE); mobidb-lite (MOBIDB_LITE)	no GO terms	no GO terms
25103	25012	256.922	2.32156	0.747166	3.10715	0.00188902	0.0266152	gm1.8567_g	scaffold_97:70,908-72,407 (-)	uncharacterized protein PC9H_009262						IPR018712 (PFAM); PTHR33840 (PANTHER); IPR029058 (SUPERFAMILY)	no GO terms	no GO terms
149991	149900	3316.57	2.31582	0.70185	3.29959	0.000968256	0.0161734	CE62655_30766	scaffold_295:34,546-34,895 (+)	---NA---
18019	17928	98.3086	2.31329	0.448337	5.15971	2.47337e-07	1.84359e-05	gm1.1483_g	scaffold_9:3,495-4,792 (+)	kinase-like domain-containing protein						IPR000719 (SMART); G3DSA:1.10.510.10 (GENE3D); IPR000719 (PFAM); PTHR44329 (PANTHER); IPR000719 (PROSITE_PROFILES); cd14014 (CDD); IPR011009 (SUPERFAMILY)	P:GO:0006468; F:GO:0003824; F:GO:0004672; F:GO:0005524; F:GO:0016301; F:GO:0016740; F:GO:0016772; F:GO:0016773; F:GO:0140096	P:protein phosphorylation; F:catalytic activity; F:protein kinase activity; F:ATP binding; F:kinase activity; F:transferase activity; F:transferase activity, transferring phosphorus-containing groups; F:phosphotransferase activity, alcohol group as acceptor; F:catalytic activity, acting on a protein	GO:0004672 GO:0004674 GO:0004713 GO:0005524 GO:0006468 TCDB:1.A.26.1.1 KOG:KOG0192 IPRF:ipr000719 IPRF:ipr001245 IPRF:ipr002290 IPRF:ipr008271 IPRF:ipr011009 IPRF:ipr017442 PFD:pf00069
22722	22631	23.656	2.31256	0.696545	3.32004	0.000900046	0.0153862	gm1.6186_g	scaffold_57:104,520-105,217 (+)	kinase-like domain-containing protein						G3DSA:1.10.510.10 (GENE3D); IPR000719 (PROSITE_PROFILES); IPR011009 (SUPERFAMILY)	P:GO:0006468; F:GO:0004672; F:GO:0005524	P:protein phosphorylation; F:protein kinase activity; F:ATP binding	GO:0004672 GO:0005524 GO:0006468 IPRF:ipr000719 IPRF:ipr011009
242021	241930	293.621	2.3069	0.366427	6.29566	3.06102e-10	5.33547e-08	fgenesh1_kg.25_#_12_#_Locus118v1rpkm2826.55	scaffold_25:43,693-45,071 (-)	60S ribosomal protein L5	6	P:GO:0000027; P:GO:0006412; F:GO:0003735; F:GO:0008097; C:GO:0005634; C:GO:0022625	P:ribosomal large subunit assembly; P:translation; F:structural constituent of ribosome; F:5S rRNA binding; C:nucleus; C:cytosolic large ribosomal subunit						GO:0003735 GO:0005622 GO:0005840 GO:0006412 GO:0008097 KOG:KOG0875 IPRF:ipr005484 IPRF:ipr005485 PFD:pf00861
222754	222663	42.2755	2.30432	0.554746	4.15383	3.2696e-05	0.00111375	MIX13069_24_33	scaffold_273:25,593-26,382 (+)	---NA---
221984	221893	71.0343	2.30415	0.49184	4.68477	2.80275e-06	0.000142858	MIX12299_402_98	scaffold_257:23,767-24,891 (+)	N6-adenosine-methyltransferase catalytic subunit	2	P:GO:0090304; F:GO:0008168	P:nucleic acid metabolic process; F:methyltransferase activity	EC:2.1.1	Transferring one-carbon groups				GO:0005634 GO:0006139 GO:0008168 KOG:KOG2098 IPRF:ipr007757 PFD:pf05063
14902	14811	87.9694	2.29662	0.36405	6.30853	2.81698e-10	5.13876e-08	fgenesh1_pm.59_#_6	scaffold_59:152,024-153,522 (+)	tRNA 2-thiouridine(34) synthase MnmA						IPR046884 (PFAM); IPR046885 (PFAM); IPR023382 (G3DSA:2.30.30.GENE3D); G3DSA:2.40.30.10 (GENE3D); PF03054 (PFAM); IPR004506 (TIGRFAM); IPR014729 (G3DSA:3.40.50.GENE3D); PTHR11933 (PANTHER); IPR004506 (HAMAP); IPR004506 (CDD); SSF52402 (SUPERFAMILY)	P:GO:0002098; P:GO:0006139; P:GO:0006396; P:GO:0006399; P:GO:0006400; P:GO:0006725; P:GO:0006807; P:GO:0008033; P:GO:0008152; P:GO:0009451; P:GO:0009987; P:GO:0010467; P:GO:0016070; P:GO:0034470; P:GO:0034641; P:GO:0034660; P:GO:0043170; P:GO:0043412; P:GO:0044237; P:GO:0044238; P:GO:0046483; P:GO:0071704; P:GO:0090304; P:GO:1901360; F:GO:0016740; F:GO:0016783; C:GO:0005622; C:GO:0005737; C:GO:00…	P:tRNA wobble uridine modification; P:nucleobase-containing compound metabolic process; P:RNA processing; P:tRNA metabolic process; P:tRNA modification; P:cellular aromatic compound metabolic process; P:nitrogen compound metabolic process; P:tRNA processing; P:metabolic process; P:RNA modification; P:cellular process; P:gene expression; P:RNA metabolic process; P:ncRNA processing; P:cellular nitr…	GO:0004808 GO:0005737 GO:0008033 KOG:KOG2805 KEGGEC:ec:2.1.1.61 IPRF:ipr004506 PFD:pf03054
74495	74404	15.3344	2.29046	0.717689	3.19144	0.00141566	0.0215783	e_gw1.82.69.1	scaffold_82:166,039-166,289 (+)	60S ribosomal protein L30	5	P:GO:0006364; P:GO:0048025; F:GO:0003735; F:GO:0030627; C:GO:0022625	P:rRNA processing; P:negative regulation of mRNA splicing, via spliceosome; F:structural constituent of ribosome; F:pre-mRNA 5'-splice site binding; C:cytosolic large ribosomal subunit						KOG:KOG2988 IPRF:ipr004038 PFD:pf01248
120624	120533	24.3027	2.28965	0.523347	4.37502	1.21422e-05	0.00048653	CE33288_639	scaffold_177:58,659-59,634 (-)	---NA---
245903	245812	359.799	2.28876	0.369975	6.18626	6.16079e-10	9.28405e-08	fgenesh1_kg.234_#_9_#_Locus363v1rpkm1087.99	scaffold_234:44,096-45,979 (-)	uncharacterized protein C8Q71DRAFT_762697	2	F:GO:0003676; F:GO:0003723	F:nucleic acid binding; F:RNA binding						KOG:KOG2945
30718	30627	37.2364	2.28757	0.494949	4.62183	3.80365e-06	0.000186999	gm1.14182_g	scaffold_265:47,141-48,892 (+)	---NA---						mobidb-lite (MOBIDB_LITE); mobidb-lite (MOBIDB_LITE); mobidb-lite (MOBIDB_LITE); mobidb-lite (MOBIDB_LITE); mobidb-lite (MOBIDB_LITE)	no GO terms	no GO terms
218171	218080	82.4986	2.28577	0.342816	6.66763	2.59965e-11	6.55302e-09	MIX8486_2_19	scaffold_193:90,569-91,592 (+)	Isopentenyldiphosphate isomerase	3	P:GO:0008610; P:GO:0044255; F:GO:0016853	P:lipid biosynthetic process; P:cellular lipid metabolic process; F:isomerase activity	EC:5	Isomerases				GO:0004452 GO:0008299 GO:0016787 KOG:KOG0142 KEGGEC:ec:5.3.3.2 IPRF:ipr000086 IPRF:ipr002667 IPRF:ipr011876 IPRF:ipr015797 PFD:pf00293
241511	241420	82.0142	2.28127	0.415895	5.48521	4.12985e-08	3.92166e-06	fgenesh1_kg.13_#_57_#_Locus207v1rpkm1802.73	scaffold_13:333,685-334,346 (-)	40S ribosomal protein S21									GO:0003735 GO:0005622 GO:0005840 GO:0006412 KOG:KOG3486 IPRF:ipr001931 PFD:pf01249
69172	69081	31.174	2.27958	0.53283	4.27826	1.88363e-05	0.000694537	e_gw1.29.116.1	scaffold_29:164,686-164,959 (-)	40S ribosomal protein S15a-1	4	P:GO:0006412; F:GO:0003735; C:GO:0005840; C:GO:1990904	P:translation; F:structural constituent of ribosome; C:ribosome; C:ribonucleoprotein complex						GO:0003735 GO:0005622 GO:0005840 GO:0006412 KOG:KOG1754 IPRF:ipr000630 PFD:pf00410
15904	15813	124.296	2.27578	0.397091	5.73114	9.97606e-09	1.19231e-06	fgenesh1_pm.197_#_2	scaffold_197:40,127-42,097 (-)	elongation factor 1 alpha-like protein	1	F:GO:0000166	F:nucleotide binding			IPR000795 (PRINTS); G3DSA:2.40.30.10 (GENE3D); IPR027417 (G3DSA:3.40.50.GENE3D); IPR004160 (PFAM); IPR000795 (PFAM); G3DSA:2.40.30.10 (GENE3D); PTHR23115 (PANTHER); IPR000795 (PROSITE_PROFILES); cd01883 (CDD); cd16267 (CDD); cd04093 (CDD); IPR009001 (SUPERFAMILY); IPR009000 (SUPERFAMILY); IPR027417 (SUPERFAMILY)	P:GO:0006412; P:GO:0006414; P:GO:0006518; P:GO:0006807; P:GO:0008152; P:GO:0009058; P:GO:0009059; P:GO:0009987; P:GO:0010467; P:GO:0019538; P:GO:0019538; P:GO:0034641; P:GO:0034645; P:GO:0043043; P:GO:0043170; P:GO:0043603; P:GO:0043604; P:GO:0044237; P:GO:0044238; P:GO:0044249; P:GO:0044260; P:GO:0044271; P:GO:0071704; P:GO:1901564; P:GO:1901566; P:GO:1901576; F:GO:0003824; F:GO:0003924; F:GO:00…	P:translation; P:translational elongation; P:peptide metabolic process; P:nitrogen compound metabolic process; P:metabolic process; P:biosynthetic process; P:macromolecule biosynthetic process; P:cellular process; P:gene expression; P:protein metabolic process; P:protein metabolic process; P:cellular nitrogen compound metabolic process; P:cellular macromolecule biosynthetic process; P:peptide bio…	GO:0003924 GO:0005525 KOG:KOG0458 KEGGEC:ec:3.6.5.3 IPRF:ipr000795 IPRF:ipr004161 IPRF:ipr009000 IPRF:ipr009001 PFD:pf00009 PFD:pf03144
149990	149899	253.503	2.27176	0.344826	6.58814	4.45361e-11	1.04652e-08	CE62654_115710	scaffold_295:34,896-35,585 (-)	60S ribosomal protein L26-1	4	P:GO:0006412; F:GO:0003723; F:GO:0003735; C:GO:0015934	P:translation; F:RNA binding; F:structural constituent of ribosome; C:large ribosomal subunit						GO:0003735 GO:0005622 GO:0005840 GO:0006412 GO:0015934 KOG:KOG3401 IPRF:ipr005756 IPRF:ipr005824 IPRF:ipr005825 IPRF:ipr008991 PFD:pf00467
21375	21284	23.6743	2.25891	0.643292	3.51148	0.000445615	0.00886371	gm1.4839_g	scaffold_40:15,191-15,592 (+)	---NA---						no IPS match	no IPS match	no IPS match
245939	245848	43.2079	2.25632	0.612909	3.68134	0.000232014	0.00543353	fgenesh1_kg.238_#_3_#_Locus651v1rpkm551.08	scaffold_238:23,557-24,941 (+)	---NA---
247121	247030	227.816	2.25539	0.363376	6.20678	5.40807e-10	8.42443e-08	fgenesh1_kg.677_#_1_#_Locus2439v2rpkm5.57_PRE	scaffold_677:4,105-5,662 (-)	Metallo-dependent hydrolase	2	F:GO:0016787; F:GO:0016810	F:hydrolase activity; F:hydrolase activity, acting on carbon-nitrogen (but not peptide) bonds						GO:0016810 KOG:KOG3968 MERCO:M38.UNW IPRF:ipr011059 IPRF:ipr013108 PFD:pf07969
55002	54911	13.6932	2.25424	0.73983	3.04698	0.00231156	0.0309338	gw1.141.62.1	scaffold_141:107,015-107,313 (-)	sacsin isoform X1	2	P:GO:0016567; F:GO:0004842	P:protein ubiquitination; F:ubiquitin-protein transferase activity
78780	78689	34.4712	2.24731	0.739383	3.03943	0.00237024	0.0315062	e_gw1.156.76.1	scaffold_156:10,640-11,477 (+)	haloalkanoic acid									GO:0003824 GO:0008152 GO:0016787 GO:0019120 IPRF:ipr005833 IPRF:ipr005834 IPRF:ipr006388 PFD:pf00702
242870	242779	85.9831	2.24544	0.358302	6.2669	3.68298e-10	6.30381e-08	fgenesh1_kg.46_#_27_#_Locus2434v1rpkm100.05	scaffold_46:237,940-239,265 (-)	POT family-domain-containing protein	2	P:GO:0006810; C:GO:0016020	P:transport; C:membrane						GO:0005215 GO:0006857 GO:0016020 TCDB:2.A.17.2.1 KOG:KOG1237 IPRF:ipr000109 IPRF:ipr016196 PFD:pf00854
26097	26006	52.3951	2.24528	0.580113	3.87042	0.000108646	0.00294472	gm1.9561_g	scaffold_117:23,551-25,215 (-)	---NA---						IPR037056 (G3DSA:3.40.970.GENE3D); mobidb-lite (MOBIDB_LITE); mobidb-lite (MOBIDB_LITE); mobidb-lite (MOBIDB_LITE)	no GO terms	no GO terms	IPRF:ipr009027
241330	241239	386.866	2.23735	0.278832	8.02402	1.02339e-15	8.86764e-13	fgenesh1_kg.11_#_6_#_Locus556v1rpkm672.20	scaffold_11:67,064-68,630 (+)	glutamine synthetase	3	P:GO:0006542; F:GO:0004356; F:GO:0005524	P:glutamine biosynthetic process; F:glutamate-ammonia ligase activity; F:ATP binding	EC:6.3.1.2	Glutamine synthetase				GO:0004356 GO:0006542 GO:0006807 KOG:KOG0683 KEGGEC:ec:6.3.1.2 IPRF:ipr008146 IPRF:ipr008147 PFD:pf00120 PFD:pf03951
110748	110657	73.9214	2.23306	0.590706	3.78032	0.000156628	0.00392717	CE23412_25650	scaffold_147:1-467 (-)	40S ribosomal protein S20	4	P:GO:0006412; F:GO:0003723; F:GO:0003735; C:GO:0015935	P:translation; F:RNA binding; F:structural constituent of ribosome; C:small ribosomal subunit						GO:0003735 GO:0005622 GO:0005840 GO:0006412 KOG:KOG0900 IPRF:ipr001848 PFD:pf00338
75091	75000	194.661	2.2302	0.533555	4.17989	2.91654e-05	0.00100835	e_gw1.89.6.1	scaffold_89:141,976-143,344 (+)	kinase-like domain-containing protein	4	P:GO:0000165; P:GO:0006468; F:GO:0004707; F:GO:0005524	P:MAPK cascade; P:protein phosphorylation; F:MAP kinase activity; F:ATP binding	EC:2.7.11.24	Mitogen-activated protein kinase				GO:0004672 GO:0004674 GO:0004707 GO:0004713 GO:0005524 GO:0006468 TCDB:1.A.26.1.1 KOG:KOG0660 KEGGEC:ec:2.7.11.24 IPRF:ipr000719 IPRF:ipr001245 IPRF:ipr002290 IPRF:ipr003527 IPRF:ipr008271 IPRF:ipr011009 IPRF:ipr017442 PFD:pf00069
34958	34867	15.1593	2.22639	0.664809	3.34892	0.000811283	0.0142596	gm1.18422_g	scaffold_1036:940-1,648 (+)	predicted protein
241601	241510	1666.63	2.22629	0.404235	5.50741	3.6415e-08	3.48178e-06	fgenesh1_kg.15_#_33_#_Locus653v1rpkm550.57	scaffold_15:192,866-195,385 (+)	bifunctional 2-methylcitrate dehydratase/aconitate hydratase									GO:0019543 GO:0019629 GO:0047547 GO:0051537 KEGGEC:ec:4.2.1.79 IPRF:ipr005656 IPRF:ipr012705 PFD:pf03972
246549	246458	241.59	2.22607	0.576771	3.85954	0.000113602	0.00302879	fgenesh1_kg.337_#_6_#_Locus285v1rpkm1385.54	scaffold_337:40,372-41,535 (-)	60S ribosomal protein L19-1	4	P:GO:0006412; F:GO:0003723; F:GO:0003735; C:GO:0022625	P:translation; F:RNA binding; F:structural constituent of ribosome; C:cytosolic large ribosomal subunit						GO:0003735 GO:0005622 GO:0005840 GO:0006412 KOG:KOG1696 IPRF:ipr000196 PFD:pf01280
96304	96213	115.649	2.21719	0.507933	4.36513	1.27049e-05	0.000500401	CE8968_27410	scaffold_11:302,070-302,618 (-)	---NA---
80955	80864	285.473	2.21343	0.560767	3.94714	7.90891e-05	0.00227961	e_gw1.211.19.1	scaffold_211:53,120-58,899 (+)	glycoside hydrolase family 5	2	P:GO:0071704; F:GO:0016787	P:organic substance metabolic process; F:hydrolase activity	EC:3	Hydrolases				GO:0004553 GO:0005975 CAZY:GH5_5 IPRF:ipr001547 IPRF:ipr017853 PFD:pf00150
29127	29036	28.0523	2.21265	0.640514	3.45449	0.000551342	0.0104853	gm1.12591_g	scaffold_199:94,128-95,778 (-)	alpha/beta fold family hydrolase	1	F:GO:0016787	F:hydrolase activity			IPR029058 (G3DSA:3.40.50.GENE3D); IPR029058 (SUPERFAMILY)	no GO terms	no GO terms
144712	144621	56.6216	2.21084	0.400364	5.52207	3.35032e-08	3.24817e-06	CE57376_1270	scaffold_260:59,542-60,813 (+)	---NA---
27595	27504	973.699	2.20616	0.578688	3.81236	0.000137648	0.00354053	gm1.11059_g	scaffold_154:82,918-83,700 (+)	mitochondrial distribution and morphology protein 34	10	P:GO:0000002; P:GO:0006869; P:GO:0007005; F:GO:0008289; C:GO:0005739; C:GO:0005741; C:GO:0016020; C:GO:0016020; C:GO:0031307; C:GO:0032865	P:mitochondrial genome maintenance; P:lipid transport; P:mitochondrion organization; F:lipid binding; C:mitochondrion; C:mitochondrial outer membrane; C:membrane; C:membrane; C:obsolete integral component of mitochondrial outer membrane; C:ERMES complex			mobidb-lite (MOBIDB_LITE); mobidb-lite (MOBIDB_LITE); mobidb-lite (MOBIDB_LITE); mobidb-lite (MOBIDB_LITE); mobidb-lite (MOBIDB_LITE); mobidb-lite (MOBIDB_LITE)	no GO terms	no GO terms	KOG:KOG1869
246212	246121	64.9954	2.2014	0.502199	4.38352	1.16776e-05	0.000473388	fgenesh1_kg.273_#_3_#_Locus9849v1rpkm4.54	scaffold_273:5,861-6,514 (-)	---NA---
78386	78295	34.4871	2.19935	0.456681	4.81594	1.46512e-06	8.57274e-05	e_gw1.148.19.1	scaffold_148:15,002-15,896 (+)	RNA exonuclease 4 isoform X2									GO:0003676 GO:0004527 GO:0005622 KOG:KOG2249 KEGGEC:ec:3.1.13.1 IPRF:ipr006055 IPRF:ipr012337 IPRF:ipr013520 PFD:pf00929
242077	241986	234.389	2.19613	0.357948	6.13534	8.49772e-10	1.24013e-07	fgenesh1_kg.25_#_68_#_Locus386v1rpkm1025.26	scaffold_25:311,992-313,272 (+)	translation protein SH3-like domain-containing protein	4	P:GO:0006412; F:GO:0003735; C:GO:0005840; C:GO:1990904	P:translation; F:structural constituent of ribosome; C:ribosome; C:ribonucleoprotein complex						GO:0003735 GO:0005622 GO:0005840 GO:0006412 KOG:KOG2309 IPRF:ipr002171 IPRF:ipr008991 IPRF:ipr016027 PFD:pf00181 PFD:pf03947
218759	218668	1477.58	2.19584	0.253177	8.67312	4.20453e-18	5.82917e-15	MIX9074_9947_80	scaffold_2:569,143-571,763 (-)	uncharacterized protein DEU56DRAFT_968851									KOG:KOG4701 IPRF:ipr001680
186730	186639	29.9104	2.18879	0.612569	3.57312	0.000352747	0.00751226	CE99394_247	scaffold_6:386,517-387,084 (+)	---NA---									GO:0005524 GO:0006457 GO:0051082 IPRF:ipr002194 IPRF:ipr013838
30795	30704	72.7929	2.18556	0.509602	4.28877	1.79666e-05	0.0006678	gm1.14259_g	scaffold_270:24,418-26,064 (+)	---NA---						mobidb-lite (MOBIDB_LITE)	no GO terms	no GO terms	IPRF:ipr009027
70432	70341	143.041	2.17679	0.398351	5.4645	4.64222e-08	4.34863e-06	e_gw1.40.2.1	scaffold_40:97,239-99,336 (-)	Na dependent nucleoside transporter	4	P:GO:1901642; F:GO:0005337; C:GO:0016020; C:GO:0016020	P:nucleoside transmembrane transport; F:nucleoside transmembrane transporter activity; C:membrane; C:membrane						GO:0001882 GO:0005415 GO:0006810 GO:0016020 TCDB:2.A.41.2.7 KOG:KOG3747 IPRF:ipr002668 IPRF:ipr008276 IPRF:ipr011642 IPRF:ipr011657 PFD:pf01773 PFD:pf07662 PFD:pf07670
81720	81629	37.1561	2.17495	0.618134	3.51857	0.000433881	0.00871786	e_gw1.235.10.1	scaffold_235:11,818-12,719 (+)	S-adenosyl-L-methionine-dependent methyltransferase	3	P:GO:0008150; F:GO:0003674; C:GO:0005575	P:biological_process; F:molecular_function; C:cellular_component						KOG:KOG1270 IPRF:ipr013217 PFD:pf08242
242712	242621	193.196	2.16973	0.380946	5.69565	1.229e-08	1.40264e-06	fgenesh1_kg.42_#_14_#_Locus1099v2rpkm98.18	scaffold_42:82,935-83,971 (+)	60S ribosomal protein L23a-like	5	P:GO:0006412; F:GO:0003735; F:GO:0019843; C:GO:0005840; C:GO:1990904	P:translation; F:structural constituent of ribosome; F:rRNA binding; C:ribosome; C:ribonucleoprotein complex						GO:0003723 GO:0003735 GO:0005622 GO:0005840 GO:0006412 KOG:KOG1751 IPRF:ipr001014 IPRF:ipr005633 IPRF:ipr012678 IPRF:ipr013025 PFD:pf00276 PFD:pf03939
24570	24479	60.9547	2.16292	0.507107	4.26522	1.99703e-05	0.00072669	gm1.8034_g	scaffold_86:122,372-123,082 (+)	---NA---						mobidb-lite (MOBIDB_LITE); mobidb-lite (MOBIDB_LITE); mobidb-lite (MOBIDB_LITE)	no GO terms	no GO terms	KOG:KOG4293
240703	240612	2959.23	2.15784	0.544806	3.96076	7.47123e-05	0.00217608	fgenesh1_kg.2_#_9_#_Locus3384v2rpkm11.22	scaffold_2:114,788-116,455 (+)	protein serine/threonine phosphatase 2C	5	F:GO:0004721; F:GO:0004722; F:GO:0016787; F:GO:0017018; F:GO:0046872	F:phosphoprotein phosphatase activity; F:protein serine/threonine phosphatase activity; F:hydrolase activity; F:myosin phosphatase activity; F:metal ion binding						GO:0003824 GO:0004721 KOG:KOG1379 IPRF:ipr001932 IPRF:ipr010822 PFD:pf07228
42690	42599	40.1165	2.15594	0.554838	3.88572	0.000102027	0.00281215	gw1.14.44.1	scaffold_14:6,374-6,774 (+)	uncharacterized protein PC9H_010134
15629	15538	91.9317	2.15251	0.416626	5.16654	2.38472e-07	1.792e-05	fgenesh1_pm.142_#_7	scaffold_142:91,251-92,214 (+)	Fcf1-domain-containing protein	3	P:GO:0006364; C:GO:0005730; C:GO:0032040	P:rRNA processing; C:nucleolus; C:small-subunit processome			IPR006984 (PFAM); G3DSA:3.40.50.1010 (GENE3D); mobidb-lite (MOBIDB_LITE); mobidb-lite (MOBIDB_LITE); mobidb-lite (MOBIDB_LITE); PTHR12416 (PANTHER); cd09865 (CDD); IPR029060 (SUPERFAMILY)	F:GO:0003676; F:GO:0003723; F:GO:0005488; F:GO:0019843; F:GO:0097159; F:GO:1901363; C:GO:0005622; C:GO:0005634; C:GO:0005730; C:GO:0016020; C:GO:0030684; C:GO:0031974; C:GO:0031981; C:GO:0032040; C:GO:0032991; C:GO:0034455; C:GO:0043226; C:GO:0043227; C:GO:0043228; C:GO:0043229; C:GO:0043231; C:GO:0043232; C:GO:0043233; C:GO:0070013; C:GO:0110165; C:GO:0140513; C:GO:1990904	F:nucleic acid binding; F:RNA binding; F:binding; F:rRNA binding; F:organic cyclic compound binding; F:heterocyclic compound binding; C:intracellular anatomical structure; C:nucleus; C:nucleolus; C:membrane; C:preribosome; C:membrane-enclosed lumen; C:nuclear lumen; C:small-subunit processome; C:protein-containing complex; C:t-UTP complex; C:organelle; C:membrane-bounded organelle; C:non-membrane…	KOG:KOG3164 IPRF:ipr006984 PFD:pf04900
26030	25939	381.221	2.15068	0.456882	4.70729	2.51029e-06	0.000131828	gm1.9494_g	scaffold_115:90,043-92,885 (+)	nuclear pore complex protein Nup85 isoform X2	9	P:GO:0006913; P:GO:0015031; P:GO:0051028; F:GO:0017056; C:GO:0005634; C:GO:0005643; C:GO:0016020; C:GO:0031080; C:GO:0031965	P:nucleocytoplasmic transport; P:protein transport; P:mRNA transport; F:structural constituent of nuclear pore; C:nucleus; C:nuclear pore; C:membrane; C:nuclear pore outer ring; C:nuclear membrane			IPR011502 (PFAM); IPR011502 (PANTHER)	P:GO:0006139; P:GO:0006351; P:GO:0006355; P:GO:0006403; P:GO:0006405; P:GO:0006406; P:GO:0006606; P:GO:0006725; P:GO:0006807; P:GO:0006810; P:GO:0006886; P:GO:0006913; P:GO:0008104; P:GO:0008104; P:GO:0008152; P:GO:0009058; P:GO:0009059; P:GO:0009889; P:GO:0009891; P:GO:0009893; P:GO:0009987; P:GO:0010467; P:GO:0010468; P:GO:0010556; P:GO:0010557; P:GO:0010604; P:GO:0015031; P:GO:0015931; P:GO:00…	P:nucleobase-containing compound metabolic process; P:DNA-templated transcription; P:regulation of DNA-templated transcription; P:RNA localization; P:RNA export from nucleus; P:mRNA export from nucleus; P:protein import into nucleus; P:cellular aromatic compound metabolic process; P:nitrogen compound metabolic process; P:transport; P:intracellular protein transport; P:nucleocytoplasmic transport;…	KOG:KOG2271 IPRF:ipr011502 PFD:pf07575
35692	35601	17.0563	2.13806	0.639354	3.3441	0.000825502	0.0144505	gw1.11.6.1	scaffold_11:174,393-174,697 (+)	HAD-like domain-containing protein									GO:0003824 GO:0008152 KOG:KOG2914 IPRF:ipr005834 PFD:pf00702
188413	188322	42.0137	2.13328	0.474863	4.49241	7.04229e-06	0.000314949	CE101077_3392	scaffold_612:69-981 (-)	dienelactone hydrolase family protein	1	F:GO:0016787	F:hydrolase activity						KOG:KOG3043
11148	11057	168.127	2.13	0.51964	4.099	4.14932e-05	0.00134793	fgenesh1_pg.245_#_6	scaffold_245:66,473-73,151 (-)	related to SRO77-polarized exocytosis by regulating SNARE function	1	C:GO:0110165	C:cellular anatomical entity			IPR015943 (G3DSA:2.130.10.GENE3D); G3DSA:3.30.390.110 (GENE3D); IPR013905 (PFAM); mobidb-lite (MOBIDB_LITE); mobidb-lite (MOBIDB_LITE); mobidb-lite (MOBIDB_LITE); PTHR10241 (PANTHER); cd15873 (CDD); IPR036322 (SUPERFAMILY); IPR036322 (SUPERFAMILY)	P:GO:0006810; P:GO:0006887; P:GO:0006906; P:GO:0006996; P:GO:0007163; P:GO:0008104; P:GO:0009306; P:GO:0009987; P:GO:0015031; P:GO:0016043; P:GO:0016050; P:GO:0016192; P:GO:0017157; P:GO:0030010; P:GO:0032879; P:GO:0032880; P:GO:0032940; P:GO:0033036; P:GO:0035592; P:GO:0045184; P:GO:0046903; P:GO:0048284; P:GO:0050708; P:GO:0050789; P:GO:0050794; P:GO:0051046; P:GO:0051049; P:GO:0051179; P:GO:00…	P:transport; P:exocytosis; P:vesicle fusion; P:organelle organization; P:establishment or maintenance of cell polarity; P:protein localization; P:protein secretion; P:cellular process; P:protein transport; P:cellular component organization; P:vesicle organization; P:vesicle-mediated transport; P:regulation of exocytosis; P:establishment of cell polarity; P:regulation of localization; P:regulation…	KOG:KOG1983 IPRF:ipr011046
30797	30706	190.175	2.12923	0.40198	5.29686	1.17808e-07	9.95908e-06	gm1.14261_g	scaffold_270:28,694-29,833 (+)	probable ubiquitin-like-specific protease 2A						IPR003653 (PFAM); G3DSA:3.40.395.10 (GENE3D); mobidb-lite (MOBIDB_LITE); IPR003653 (PROSITE_PROFILES); IPR038765 (SUPERFAMILY)	P:GO:0006508; F:GO:0008234	P:proteolysis; F:cysteine-type peptidase activity	GO:0006508 GO:0008234 IPRF:ipr003653 PFD:pf02902
244469	244378	295.757	2.1289	0.42352	5.02669	4.9903e-07	3.3749e-05	fgenesh1_kg.116_#_6_#_Locus9301v2rpkm0.81	scaffold_116:99,501-100,105 (-)	---NA---
19766	19675	79.552	2.12624	0.47023	4.5217	6.13458e-06	0.000281316	gm1.3230_g	scaffold_23:118,199-119,580 (-)	ABC transporter	6	P:GO:0055085; F:GO:0000166; F:GO:0005524; F:GO:0140359; C:GO:0016020; C:GO:0016020	P:transmembrane transport; F:nucleotide binding; F:ATP binding; F:ABC-type transporter activity; C:membrane; C:membrane			IPR013525 (PFAM); PTHR48041 (PANTHER)	F:GO:0140359; C:GO:0016020	F:ABC-type transporter activity; C:membrane	TCDB:3.A.1.204.5 KOG:KOG0065 IPRF:ipr013525 PFD:pf01061
242030	241939	95.9206	2.12597	0.397108	5.35362	8.62119e-08	7.51725e-06	fgenesh1_kg.25_#_21_#_Locus684v1rpkm511.02	scaffold_25:101,717-103,000 (+)	ribosomal protein L6, alpha-beta domain-containing protein	5	P:GO:0006412; F:GO:0003735; F:GO:0019843; C:GO:0005840; C:GO:1990904	P:translation; F:structural constituent of ribosome; F:rRNA binding; C:ribosome; C:ribonucleoprotein complex						GO:0003735 GO:0005622 GO:0005840 GO:0006412 KOG:KOG3255 IPRF:ipr000702 PFD:pf00347
245403	245312	34.4015	2.12503	0.555835	3.82312	0.000131771	0.00341473	fgenesh1_kg.180_#_7_#_Locus588v1rpkm612.47	scaffold_180:57,721-58,722 (-)	---NA---
34997	34906	330.697	2.12204	0.441717	4.80406	1.55477e-06	8.90718e-05	gm1.18461_g	scaffold_1068:486-1,441 (-)	PhzF family phenazine biosynthesis protein	3	P:GO:0009058; F:GO:0003824; F:GO:0016853	P:biosynthetic process; F:catalytic activity; F:isomerase activity						GO:0003824 GO:0009058 GO:0015078 GO:0016469 KOG:KOG3033 IPRF:ipr000194 IPRF:ipr003719 PFD:pf02567
245006	244915	83.9938	2.12037	0.514893	4.11808	3.82046e-05	0.00125514	fgenesh1_kg.152_#_4_#_Locus3513v1rpkm56.14	scaffold_152:36,826-37,922 (-)	40S ribosomal protein S13-like	4	P:GO:0006412; F:GO:0003735; C:GO:0005840; C:GO:1990904	P:translation; F:structural constituent of ribosome; C:ribosome; C:ribonucleoprotein complex						GO:0003735 GO:0005622 GO:0005840 GO:0006412 KOG:KOG0400 IPRF:ipr000589 IPRF:ipr009068 IPRF:ipr012606 PFD:pf00312 PFD:pf08069
241416	241325	242.183	2.11587	0.375154	5.64001	1.70044e-08	1.84179e-06	fgenesh1_kg.12_#_18_#_Locus235v1rpkm1636.82	scaffold_12:85,837-87,122 (-)	60S ribosomal protein L24	4	P:GO:0002181; F:GO:0003729; F:GO:0003735; C:GO:0022625	P:cytoplasmic translation; F:mRNA binding; F:structural constituent of ribosome; C:cytosolic large ribosomal subunit						GO:0003735 GO:0005622 GO:0005840 GO:0006412 KOG:KOG1722 IPRF:ipr000988 PFD:pf01246
222343	222252	47.6371	2.11522	0.463961	4.55904	5.13884e-06	0.000241508	MIX12658_185_38	scaffold_264:33,563-35,626 (+)	kinase-like domain-containing protein	5	P:GO:0006468; P:GO:0016310; F:GO:0004672; F:GO:0005524; F:GO:0016301	P:protein phosphorylation; P:phosphorylation; F:protein kinase activity; F:ATP binding; F:kinase activity						GO:0004672 GO:0004713 GO:0005524 GO:0006468 KOG:KOG0197 IPRF:ipr000719 IPRF:ipr001245 IPRF:ipr011009 PFD:pf07714
86689	86598	48.7861	2.11301	0.463182	4.56195	5.06804e-06	0.000239806	e_gw1.795.3.1	scaffold_795:87-1,695 (+)	hypothetical protein GLOTRDRAFT_108476	1	F:GO:0003676	F:nucleic acid binding
121823	121732	111.048	2.10832	0.33406	6.31118	2.76908e-10	5.11874e-08	CE34487_389	scaffold_18:142,546-143,345 (-)	PSME3-interacting protein isoform X1	1	C:GO:0005634	C:nucleus						KOG:KOG4036
4711	4620	32.2359	2.10706	0.666964	3.15919	0.00158209	0.0233093	fgenesh1_pg.15_#_43	scaffold_15:209,267-210,560 (+)	putative aldo-keto reductase	1	F:GO:0016491	F:oxidoreductase activity			IPR023210 (PFAM); IPR036812 (G3DSA:3.20.20.GENE3D); IPR020471 (PANTHER); IPR036812 (SUPERFAMILY); IPR036812 (SUPERFAMILY)	F:GO:0016491	F:oxidoreductase activity	GO:0016491 KOG:KOG1577 KEGGEC:ec:1.1.1.2 IPRF:ipr001395 PFD:pf00248
243592	243501	76.294	2.10242	0.369175	5.69492	1.23429e-08	1.40264e-06	fgenesh1_kg.74_#_28_#_Locus214v1rpkm1734.01	scaffold_74:158,668-159,529 (-)	40S ribosomal protein S14	12	P:GO:0000028; P:GO:0000122; P:GO:0000462; P:GO:0006417; P:GO:0043009; P:GO:0043249; F:GO:0003735; F:GO:0045182; F:GO:0048027; C:GO:0005730; C:GO:0014069; C:GO:0022627	P:ribosomal small subunit assembly; P:negative regulation of transcription by RNA polymerase II; P:maturation of SSU-rRNA from tricistronic rRNA transcript (SSU-rRNA, 5.8S rRNA, LSU-rRNA); P:regulation of translation; P:chordate embryonic development; P:erythrocyte maturation; F:structural constituent of ribosome; F:translation regulator activity; F:mRNA 5'-UTR binding; C:nucleolus; C:postsynapti…						GO:0003735 GO:0005622 GO:0005840 GO:0006412 KOG:KOG0407 IPRF:ipr001971 PFD:pf00411
29643	29552	69.9175	2.10207	0.368165	5.70958	1.13253e-08	1.31243e-06	gm1.13107_g	scaffold_218:59,446-60,987 (-)	predicted protein						IPR032675 (G3DSA:3.80.10.GENE3D); SSF52047 (SUPERFAMILY)	no GO terms	no GO terms
244561	244470	195.253	2.1008	0.346842	6.05692	1.38752e-09	1.94309e-07	fgenesh1_kg.121_#_10_#_Locus79v1rpkm3797.08	scaffold_121:106,179-107,269 (-)	ribosomal protein S30									GO:0003735 GO:0005622 GO:0005840 GO:0006412 KOG:KOG0009 IPRF:ipr006846 PFD:pf04758
28862	28771	61.0634	2.09609	0.571026	3.67074	0.000241847	0.00563614	gm1.12326_g	scaffold_191:29,813-30,454 (+)	uncharacterized protein E1B28_011385						no IPS match	no IPS match	no IPS match
30425	30334	69.1695	2.09091	0.404743	5.16603	2.39123e-07	1.792e-05	gm1.13889_g	scaffold_251:61,495-63,061 (-)	kinase-like protein	5	P:GO:0006468; P:GO:0016310; F:GO:0004672; F:GO:0005524; F:GO:0016301	P:protein phosphorylation; P:phosphorylation; F:protein kinase activity; F:ATP binding; F:kinase activity			G3DSA:1.10.510.10 (GENE3D); IPR000719 (PFAM); PTHR44329 (PANTHER); IPR000719 (PROSITE_PROFILES); cd00180 (CDD); IPR011009 (SUPERFAMILY)	P:GO:0006468; F:GO:0003824; F:GO:0004672; F:GO:0005524; F:GO:0016301; F:GO:0016740; F:GO:0016772; F:GO:0016773; F:GO:0140096	P:protein phosphorylation; F:catalytic activity; F:protein kinase activity; F:ATP binding; F:kinase activity; F:transferase activity; F:transferase activity, transferring phosphorus-containing groups; F:phosphotransferase activity, alcohol group as acceptor; F:catalytic activity, acting on a protein	GO:0004672 GO:0004674 GO:0004713 GO:0005524 GO:0006468 KOG:KOG0192 IPRF:ipr000719 IPRF:ipr001245 IPRF:ipr002290 IPRF:ipr011009 IPRF:ipr017442 PFD:pf00069
246993	246902	32.2321	2.08797	0.487787	4.28049	1.86485e-05	0.000689447	fgenesh1_kg.530_#_3_#_Locus1206v1rpkm253.27	scaffold_530:17,424-18,643 (-)	uncharacterized protein DICSQDRAFT_126730
34918	34827	19.9305	2.08563	0.616329	3.38396	0.000714482	0.0128477	gm1.18382_g	scaffold_1004:915-2,176 (-)	---NA---
84890	84799	49.3412	2.07883	0.579304	3.58849	0.000332595	0.00716008	e_gw1.420.3.1	scaffold_420:6,784-7,413 (-)	guanine nucleotide binding protein, alpha subunit	2	P:GO:0007165; F:GO:0005488	P:signal transduction; F:binding						GO:0004871 GO:0007186 GO:0019001 KOG:KOG0082 IPRF:ipr001019 PFD:pf00503
34536	34445	23.1642	2.07872	0.619362	3.35622	0.000790151	0.0139906	gm1.18000_g	scaffold_806:786-1,328 (+)	---NA---									GO:0005874 GO:0007021 GO:0051082 IPRF:ipr004226
28082	27991	25.303	2.07821	0.588967	3.52856	0.000417821	0.0085029	gm1.11546_g	scaffold_167:65,673-67,164 (-)	methyltransferase domain-containing protein						IPR041698 (PFAM); IPR029063 (G3DSA:3.40.50.GENE3D); mobidb-lite (MOBIDB_LITE); cd02440 (CDD); IPR029063 (SUPERFAMILY)	no GO terms	no GO terms	GO:0008152 GO:0008168 IPRF:ipr013216 PFD:pf08241
28213	28122	571.997	2.07482	0.482166	4.30314	1.68398e-05	0.000630992	gm1.11677_g	scaffold_171:14,934-15,990 (-)	---NA---						mobidb-lite (MOBIDB_LITE)	no GO terms	no GO terms	IPRF:ipr011009
77118	77027	82.0612	2.07216	0.702533	2.94955	0.00318237	0.0389619	e_gw1.121.58.1	scaffold_121:29,893-30,454 (+)	NADP-specific glutamate dehydrogenase	1	F:GO:0004353	F:glutamate dehydrogenase [NAD(P)+] activity	EC:1.4.1.3	Glutamate dehydrogenase (NAD(P)(+))				GO:0003824 GO:0005488 GO:0006520 GO:0008152 GO:0016491 KOG:KOG2250 IPRF:ipr006096 IPRF:ipr016040 PFD:pf00208
246553	246462	80.2247	2.07098	0.480978	4.30578	1.66397e-05	0.000625182	fgenesh1_kg.338_#_4_#_Locus320v1rpkm1224.95	scaffold_338:29,291-30,483 (-)	60S ribosomal protein L17 isoform X1	2	C:GO:0005840; C:GO:1990904	C:ribosome; C:ribonucleoprotein complex						GO:0003735 GO:0005622 GO:0005840 GO:0006412 GO:0015934 KOG:KOG3353 IPRF:ipr001063 IPRF:ipr005721 PFD:pf00237
82120	82029	277.173	2.06382	0.302692	6.81821	9.21807e-12	2.85774e-09	e_gw1.251.49.1	scaffold_251:36,634-40,372 (-)	rab-GTPase-TBC domain-containing protein	6	P:GO:0090630; F:GO:0005096; F:GO:0005509; C:GO:0005737; C:GO:0016020; C:GO:0016020	P:activation of GTPase activity; F:GTPase activator activity; F:calcium ion binding; C:cytoplasm; C:membrane; C:membrane						GO:0005096 GO:0005509 GO:0005622 GO:0043087 KOG:KOG4347 IPRF:ipr000195 IPRF:ipr002048 IPRF:ipr004182 PFD:pf00036 PFD:pf00566 PFD:pf02893
247346	247255	43.155	2.06375	0.507323	4.06793	4.74335e-05	0.00148447	fgenesh1_kg.1315_#_1_#_Locus4912v1rpkm30.07	scaffold_1315:8-312 (-)	---NA---
32952	32861	38.5571	2.06375	0.607661	3.39622	0.000683235	0.0124146	gm1.16416_g	scaffold_439:16,728-19,520 (-)	tetratricopeptide repeat protein									GO:0004672 GO:0004674 GO:0004713 GO:0005524 GO:0006468 KOG:KOG0548 KEGGEC:ec:2.7.10.2 IPRF:ipr000719 IPRF:ipr001245 IPRF:ipr001440 IPRF:ipr002290 IPRF:ipr008271 IPRF:ipr011009 IPRF:ipr013026 IPRF:ipr013105 IPRF:ipr017442 PFD:pf00069 PFD:pf00515 PFD:pf07719
245438	245347	29.8658	2.05862	0.673527	3.05648	0.00223955	0.0303215	fgenesh1_kg.183_#_5_#_Locus5261v1rpkm25.94	scaffold_183:28,104-28,740 (+)	L-rhamnose mutarotase	1	F:GO:0016857	F:racemase and epimerase activity, acting on carbohydrates and derivatives						IPRF:ipr008000 PFD:pf05336
66501	66410	40.6363	2.0573	0.528518	3.89258	9.9184e-05	0.00275017	e_gw1.12.115.1	scaffold_12:318,622-319,415 (-)	kinase-like domain-containing protein									GO:0004672 GO:0004674 GO:0004713 GO:0005524 GO:0006468 TCDB:1.A.26.1.1 KOG:KOG0192 KEGGEC:ec:2.7.1.37 IPRF:ipr000719 IPRF:ipr001245 IPRF:ipr002290 IPRF:ipr008271 IPRF:ipr011009 IPRF:ipr017442 PFD:pf00069
26353	26262	249.828	2.05575	0.397723	5.16881	2.35592e-07	1.78484e-05	gm1.9817_g	scaffold_122:120,379-121,129 (+)	---NA---						mobidb-lite (MOBIDB_LITE); mobidb-lite (MOBIDB_LITE)	no GO terms	no GO terms	KOG:KOG4157
72438	72347	13.8677	2.05477	0.649146	3.16534	0.00154904	0.0230675	e_gw1.58.67.1	scaffold_58:181,257-182,057 (-)	kinase-like domain-containing protein									GO:0004672 GO:0004674 GO:0004713 GO:0005524 GO:0006468 TCDB:1.A.26.1.1 KOG:KOG0192 IPRF:ipr000719 IPRF:ipr001245 IPRF:ipr002290 IPRF:ipr008271 IPRF:ipr011009 IPRF:ipr017442 PFD:pf00069
33161	33070	75.7474	2.05164	0.461863	4.44209	8.90886e-06	0.000379456	gm1.16625_g	scaffold_465:5,621-7,528 (+)	---NA---									IPRF:ipr001810 PFD:pf00646
236247	236156	1590.52	2.04957	0.371276	5.52033	3.38367e-08	3.25772e-06	MIX26562_47948_99	scaffold_90:161,344-162,697 (+)	---NA---									GO:0003676 GO:0005622 GO:0008270 IPRF:ipr007087 PFD:pf00096
218371	218280	732.692	2.04567	0.366772	5.5775	2.43994e-08	2.52443e-06	MIX8686_43166_93	scaffold_198:37,007-38,525 (+)	DUF1479-domain-containing protein
112388	112297	273.858	2.04459	0.315142	6.48782	8.70894e-11	1.88657e-08	CE25052_132045	scaffold_15:304,141-305,741 (+)	60S ribosomal protein L7A variant 1	3	P:GO:0000470; F:GO:0003723; C:GO:0022625	P:maturation of LSU-rRNA; F:RNA binding; C:cytosolic large ribosomal subunit						GO:0003735 GO:0005622 GO:0005840 GO:0006412 GO:0042254 GO:1990904 KOG:KOG3166 IPRF:ipr001921 IPRF:ipr004037 IPRF:ipr004038 PFD:pf01248
191569	191478	279.911	2.04189	0.430606	4.74189	2.11734e-06	0.000114694	CE104233_41	scaffold_687:9,367-9,830 (-)	---NA---
10236	10145	26.7767	2.04009	0.611672	3.33527	0.00085216	0.0148049	fgenesh1_pg.180_#_21	scaffold_180:106,179-108,577 (-)	uncharacterized protein BJ212DRAFT_1265764						no IPS match	no IPS match	no IPS match	GO:0005515 IPRF:ipr001202
26862	26771	208.061	2.03944	0.272357	7.48811	6.98742e-14	4.61303e-11	gm1.10326_g	scaffold_135:10,284-14,533 (+)	tetratricopeptide repeat protein						IPR000719 (SMART); IPR019734 (SMART); IPR011990 (G3DSA:1.25.40.GENE3D); IPR011990 (G3DSA:1.25.40.GENE3D); G3DSA:1.10.510.10 (GENE3D); IPR000719 (PFAM); PF13424 (PFAM); IPR011990 (G3DSA:1.25.40.GENE3D); mobidb-lite (MOBIDB_LITE); mobidb-lite (MOBIDB_LITE); PTHR45641 (PANTHER); IPR019734 (PROSITE_PROFILES); IPR019734 (PROSITE_PROFILES); IPR000719 (PROSITE_PROFILES); IPR019734 (PROSITE_PROFILES); IP…	P:GO:0006468; F:GO:0004672; F:GO:0005515; F:GO:0005524	P:protein phosphorylation; F:protein kinase activity; F:protein binding; F:ATP binding	GO:0004672 GO:0004674 GO:0004713 GO:0005524 GO:0006468 KOG:KOG0548 KEGGEC:ec:2.7.10.1 IPRF:ipr000719 IPRF:ipr001245 IPRF:ipr001440 IPRF:ipr002290 IPRF:ipr008271 IPRF:ipr011009 IPRF:ipr013026 IPRF:ipr013105 IPRF:ipr017442 PFD:pf00069 PFD:pf00515 PFD:pf07719
21427	21336	192.01	2.03868	0.455418	4.47649	7.58786e-06	0.000332905	gm1.4891_g	scaffold_40:213,946-216,957 (+)	Zf-rbx1 domain-containing protein						IPR013083 (G3DSA:3.30.40.GENE3D); IPR001841 (PFAM); mobidb-lite (MOBIDB_LITE); mobidb-lite (MOBIDB_LITE); mobidb-lite (MOBIDB_LITE); mobidb-lite (MOBIDB_LITE); mobidb-lite (MOBIDB_LITE); mobidb-lite (MOBIDB_LITE); mobidb-lite (MOBIDB_LITE); mobidb-lite (MOBIDB_LITE); mobidb-lite (MOBIDB_LITE); mobidb-lite (MOBIDB_LITE); mobidb-lite (MOBIDB_LITE); mobidb-lite (MOBIDB_LITE); mobidb-lite (MOBIDB_LIT…	no GO terms	no GO terms	GO:0005515 GO:0008270 KOG:KOG0802 IPRF:ipr001841 PFD:pf00097
242451	242360	219.642	2.03799	0.381967	5.3355	9.52819e-08	8.20489e-06	fgenesh1_kg.35_#_16_#_Locus219v1rpkm1689.39	scaffold_35:66,933-68,327 (+)	protein SET isoform X2	2	P:GO:0006334; C:GO:0005634	P:nucleosome assembly; C:nucleus						GO:0005634 GO:0006334 KOG:KOG1508 IPRF:ipr002164 PFD:pf00956
29146	29055	29.0143	2.03788	0.522949	3.89689	9.74362e-05	0.00271256	gm1.12610_g	scaffold_200:64,032-65,028 (+)	---NA---						mobidb-lite (MOBIDB_LITE); mobidb-lite (MOBIDB_LITE); mobidb-lite (MOBIDB_LITE)	no GO terms	no GO terms
82092	82001	19.9068	2.03227	0.654638	3.10441	0.00190657	0.0268064	e_gw1.251.23.1	scaffold_251:19-6,372 (+)	amidase signature domain-containing protein	2	F:GO:0004040; F:GO:0043864	F:amidase activity; F:indoleacetamide hydrolase activity						GO:0016884 KOG:KOG1212 KEGGEC:ec:3.1.-.- IPRF:ipr000120 IPRF:ipr002155 IPRF:ipr015830 PFD:pf01425
5728	5637	387.214	2.02806	0.325013	6.23995	4.37701e-10	7.05614e-08	fgenesh1_pg.31_#_25	scaffold_31:137,987-139,795 (+)	---NA---						IPR015943 (G3DSA:2.130.10.GENE3D); IPR015943 (G3DSA:2.130.10.GENE3D); IPR036322 (SUPERFAMILY)	F:GO:0005515	F:protein binding	IPRF:ipr011009 IPRF:ipr011046
187324	187233	3492.23	2.0255	0.616293	3.28659	0.00101409	0.0167373	CE99988_6200	scaffold_60:48,859-50,588 (-)	NAD(P)-binding protein	2	F:GO:0008270; F:GO:0016491	F:zinc ion binding; F:oxidoreductase activity						GO:0003824 GO:0005488 GO:0008152 KOG:KOG1197 KEGGEC:ec:1.6.5.5 IPRF:ipr011032 IPRF:ipr013149 IPRF:ipr013154 IPRF:ipr016040 PFD:pf00107 PFD:pf08240
244055	243964	132.58	2.02025	0.315825	6.39674	1.58734e-10	3.12577e-08	fgenesh1_kg.95_#_7_#_Locus195v1rpkm1906.16	scaffold_95:81,572-82,345 (+)	large subunit ribosomal protein L35e	5	P:GO:0010467; P:GO:0034641; P:GO:0044238; C:GO:0005840; C:GO:1990904	P:gene expression; P:cellular nitrogen compound metabolic process; P:primary metabolic process; C:ribosome; C:ribonucleoprotein complex						GO:0003735 GO:0005622 GO:0005840 GO:0006412 KOG:KOG3436 IPRF:ipr001854 PFD:pf00831
63958	63867	116.673	2.01039	0.444656	4.52123	6.14822e-06	0.000281316	e_gw1.1.618.1	scaffold_1:108,811-109,586 (-)	transcription regulator HTH, apses-type DNA-binding domain-containing protein									IPRF:ipr016144
219929	219838	139.129	2.00877	0.424119	4.73632	2.17631e-06	0.000116716	MIX10244_2238_38	scaffold_22:238,302-240,289 (-)	cellulose-binding GDSL lipase/acylhydrolase	1	F:GO:0016788	F:hydrolase activity, acting on ester bonds						CAZY:CE16 KOG:KOG4157 KEGGEC:ec:3.2.1.3
101407	101316	54.4007	1.99256	0.398212	5.00376	5.62235e-07	3.78389e-05	CE14071_1414	scaffold_120:46,204-47,149 (-)	---NA---
20456	20365	186.94	1.98875	0.541805	3.67059	0.000241988	0.00563614	gm1.3920_g	scaffold_29:283,601-284,765 (+)	---NA---						no IPS match	no IPS match	no IPS match
77720	77629	251.06	1.98653	0.300319	6.61476	3.72161e-11	9.21363e-09	e_gw1.132.14.1	scaffold_132:39,594-41,748 (-)	cytochrome P450	9	P:GO:0055129; F:GO:0004497; F:GO:0005506; F:GO:0016491; F:GO:0016705; F:GO:0020037; F:GO:0046872; C:GO:0016020; C:GO:0016020	P:L-proline biosynthetic process; F:monooxygenase activity; F:iron ion binding; F:oxidoreductase activity; F:oxidoreductase activity, acting on paired donors, with incorporation or reduction of molecular oxygen; F:heme binding; F:metal ion binding; C:membrane; C:membrane						GO:0003735 GO:0004497 GO:0005506 GO:0005622 GO:0005840 GO:0006118 GO:0006412 GO:0020037 KOG:KOG0156 KEGGEC:ec:1.14.14.1 IPRF:ipr001128 IPRF:ipr001865 IPRF:ipr002401 PFD:pf00067
241219	241128	64.8949	1.98087	0.419287	4.72438	2.30816e-06	0.000122193	fgenesh1_kg.8_#_52_#_Locus41v1rpkm6255.27	scaffold_8:393,939-395,239 (+)	NADH-quinone oxidoreductase	2	F:GO:0016491; C:GO:0005576	F:oxidoreductase activity; C:extracellular region	EC:1	Oxidoreductases				GO:0010181 GO:0016491 GO:0045892 CAZY:AA6 KOG:KOG3135 IPRF:ipr008254 IPRF:ipr010089 PFD:pf00258
242452	242361	139.232	1.98032	0.369102	5.36524	8.08399e-08	7.13862e-06	fgenesh1_kg.35_#_17_#_Locus327v1rpkm1195.86	scaffold_35:71,770-72,986 (-)	40S ribosomal protein S7									GO:0003735 GO:0005622 GO:0005840 GO:0006412 KOG:KOG3320 IPRF:ipr000554 PFD:pf01251
5223	5132	640.212	1.98018	0.580184	3.41301	0.00064249	0.0118293	fgenesh1_pg.23_#_39	scaffold_23:180,241-181,463 (-)	---NA---						mobidb-lite (MOBIDB_LITE)	no GO terms	no GO terms
180308	180217	2662.43	1.97649	0.575575	3.43394	0.000594871	0.0111299	CE92972_2348	scaffold_52:26,083-27,871 (+)	importin subunit alpha-2									GO:0005488 KOG:KOG0166 IPRF:ipr000225 IPRF:ipr016024 PFD:pf00514
244566	244475	25.6731	1.97598	0.617584	3.19953	0.00137653	0.0211108	fgenesh1_kg.121_#_15_#_Locus2703v1rpkm85.36	scaffold_121:122,245-122,690 (+)	---NA---
28068	27977	106.821	1.97499	0.550917	3.58491	0.000337197	0.00723669	gm1.11532_g	scaffold_167:27,768-29,550 (-)	uncharacterized protein LAESUDRAFT_75435						no IPS match	no IPS match	no IPS match
25608	25517	110.68	1.97494	0.37645	5.24622	1.55254e-07	1.23704e-05	gm1.9072_g	scaffold_106:150,250-150,910 (+)	ribosomal protein L22	2	C:GO:0005840; C:GO:1990904	C:ribosome; C:ribonucleoprotein complex			IPR001063 (PFAM); IPR036394 (G3DSA:3.90.470.GENE3D); mobidb-lite (MOBIDB_LITE); IPR005727 (PANTHER); IPR036394 (SUPERFAMILY)	P:GO:0006412; P:GO:0006996; P:GO:0009987; P:GO:0016043; P:GO:0022607; P:GO:0022613; P:GO:0042254; P:GO:0044085; P:GO:0070925; P:GO:0071840; P:GO:0140694; F:GO:0003735; F:GO:0005198; C:GO:0000313; C:GO:0005622; C:GO:0005737; C:GO:0005739; C:GO:0005759; C:GO:0005761; C:GO:0005762; C:GO:0005840; C:GO:0015934; C:GO:0016020; C:GO:0031974; C:GO:0032991; C:GO:0043226; C:GO:0043227; C:GO:0043228; C:GO:00…	P:translation; P:organelle organization; P:cellular process; P:cellular component organization; P:cellular component assembly; P:ribonucleoprotein complex biogenesis; P:ribosome biogenesis; P:cellular component biogenesis; P:organelle assembly; P:cellular component organization or biogenesis; P:non-membrane-bounded organelle assembly; F:structural constituent of ribosome; F:structural molecule ac…	GO:0003735 GO:0005622 GO:0005840 GO:0006412 KOG:KOG1711 IPRF:ipr001063
213589	213498	2264.29	1.9715	0.386422	5.10192	3.36218e-07	2.36615e-05	MIX3904_10537_61	scaffold_13:63,027-64,562 (+)	predicted protein	1	F:GO:0016706	F:2-oxoglutarate-dependent dioxygenase activity						KOG:KOG2132 IPRF:ipr003347 IPRF:ipr013109 PFD:pf08007
27119	27028	231.493	1.9703	0.335356	5.87524	4.2224e-09	5.32177e-07	gm1.10583_g	scaffold_142:53,293-55,933 (+)	pentatricopeptide repeat-containing protein At4g19440, chloroplastic-like						IPR002885 (PFAM); IPR011990 (G3DSA:1.25.40.GENE3D); mobidb-lite (MOBIDB_LITE); mobidb-lite (MOBIDB_LITE); mobidb-lite (MOBIDB_LITE); mobidb-lite (MOBIDB_LITE); PTHR47934 (PANTHER)	F:GO:0005515	F:protein binding	KOG:KOG4197 IPRF:ipr002885 PFD:pf01535
136835	136744	57.0585	1.96933	0.408995	4.81505	1.47166e-06	8.57274e-05	CE49499_75436	scaffold_232:15,399-16,447 (+)	40S ribosomal protein S11	4	P:GO:0006412; F:GO:0003735; C:GO:0005840; C:GO:1990904	P:translation; F:structural constituent of ribosome; C:ribosome; C:ribonucleoprotein complex						GO:0003735 GO:0005622 GO:0005840 GO:0006412 KOG:KOG1728 IPRF:ipr000266 IPRF:ipr016027 PFD:pf00366
228210	228119	170.797	1.96567	0.508137	3.86838	0.000109561	0.00295516	MIX18525_1144_28	scaffold_432:2,318-5,195 (-)	putative metal-nicotianamine transporter YSL5	4	P:GO:0035672; F:GO:0035673; C:GO:0016020; C:GO:0016020	P:oligopeptide transmembrane transport; F:oligopeptide transmembrane transporter activity; C:membrane; C:membrane						TCDB:2.A.67.2.6 IPRF:ipr004813 PFD:pf03169
54672	54581	990.515	1.96485	0.453686	4.33086	1.48525e-05	0.000565701	gw1.154.33.1	scaffold_154:81,238-82,018 (+)	Mitochondrial distribution and morphology protein 34	2	P:GO:0007005; C:GO:0005741	P:mitochondrion organization; C:mitochondrial outer membrane
242442	242351	776.452	1.96389	0.355226	5.52856	3.22867e-08	3.19421e-06	fgenesh1_kg.35_#_7_#_Locus3245v1rpkm63.84	scaffold_35:29,365-29,990 (-)	Ras guanyl-nucleotide exchange factor RasGEF	5	P:GO:0008150; P:GO:0033615; F:GO:0003674; C:GO:0005575; C:GO:0005739	P:biological_process; P:mitochondrial proton-transporting ATP synthase complex assembly; F:molecular_function; C:cellular_component; C:mitochondrion
18942	18851	200.377	1.96028	0.368903	5.31382	1.07351e-07	9.13074e-06	gm1.2406_g	scaffold_15:319,059-320,413 (-)	GroES-like protein						IPR020843 (SMART); IPR013149 (PFAM); IPR013154 (PFAM); G3DSA:3.40.50.720 (GENE3D); G3DSA:3.90.180.10 (GENE3D); IPR047122 (PANTHER); IPR047122 (CDD); IPR011032 (SUPERFAMILY); IPR036291 (SUPERFAMILY)	F:GO:0016491; F:GO:0016651	F:oxidoreductase activity; F:oxidoreductase activity, acting on NAD(P)H	GO:0003824 GO:0005488 GO:0008152 KOG:KOG1198 KEGGEC:ec:1.6.5.5 IPRF:ipr011032 IPRF:ipr013149 IPRF:ipr013154 IPRF:ipr016040 PFD:pf00107 PFD:pf08240
240841	240750	251.14	1.95364	0.270497	7.22241	5.10724e-13	2.62247e-10	fgenesh1_kg.3_#_35_#_Locus2687v1rpkm86.28	scaffold_3:202,812-203,981 (-)	---NA---
245886	245795	226.129	1.95065	0.53658	3.63534	0.00027761	0.00631885	fgenesh1_kg.233_#_1_#_Locus3831v1rpkm48.03	scaffold_233:11,694-12,949 (+)	uncharacterized protein SCHCODRAFT_02721098	5	P:GO:0006351; P:GO:0006357; F:GO:0003712; C:GO:0005634; C:GO:0016592	P:DNA-templated transcription; P:regulation of transcription by RNA polymerase II; F:transcription coregulator activity; C:nucleus; C:mediator complex						KOG:KOG0570
123523	123432	25.2778	1.95001	0.557528	3.4976	0.000469458	0.00925827	CE36187_34	scaffold_185:105,638-106,076 (-)	---NA---
244606	244515	1005.56	1.94807	0.328783	5.92509	3.12128e-09	4.09175e-07	fgenesh1_kg.123_#_10_#_Locus2510v1rpkm94.97	scaffold_123:120,052-124,312 (+)	protein transporter SEC24									GO:0005515 GO:0006886 GO:0006888 GO:0008270 GO:0030127 KOG:KOG1985 IPRF:ipr001202 IPRF:ipr006895 IPRF:ipr006896 IPRF:ipr006900 IPRF:ipr007123 IPRF:ipr012990 PFD:pf00397 PFD:pf00626 PFD:pf04810 PFD:pf04811 PFD:pf04815 PFD:pf08033
8535	8444	207.948	1.94505	0.328622	5.91882	3.24254e-09	4.20136e-07	fgenesh1_pg.102_#_23	scaffold_102:139,686-143,750 (+)	WD40 repeat-like protein						IPR015943 (G3DSA:2.130.10.GENE3D); IPR036322 (SUPERFAMILY)	F:GO:0005515	F:protein binding	KOG:KOG0266 IPRF:ipr011046
9350	9259	290.876	1.94327	0.397894	4.88389	1.04012e-06	6.49273e-05	fgenesh1_pg.135_#_1	scaffold_135:656-3,257 (-)	---NA---						IPR001810 (PFAM); mobidb-lite (MOBIDB_LITE); mobidb-lite (MOBIDB_LITE); mobidb-lite (MOBIDB_LITE); mobidb-lite (MOBIDB_LITE)	F:GO:0005515	F:protein binding
119159	119068	54.0749	1.93364	0.498485	3.87902	0.000104877	0.00286224	CE31823_31469	scaffold_171:22,468-23,479 (-)	---NA---
25946	25855	151.768	1.9267	0.312848	6.1586	7.33906e-10	1.08243e-07	gm1.9410_g	scaffold_113:120,562-124,070 (+)	UV radiation resistance protein and autophagy-related subunit 14-domain-containing protein						mobidb-lite (MOBIDB_LITE); mobidb-lite (MOBIDB_LITE); mobidb-lite (MOBIDB_LITE); mobidb-lite (MOBIDB_LITE); mobidb-lite (MOBIDB_LITE); mobidb-lite (MOBIDB_LITE); mobidb-lite (MOBIDB_LITE); mobidb-lite (MOBIDB_LITE); mobidb-lite (MOBIDB_LITE); mobidb-lite (MOBIDB_LITE); mobidb-lite (MOBIDB_LITE); mobidb-lite (MOBIDB_LITE); mobidb-lite (MOBIDB_LITE); mobidb-lite (MOBIDB_LITE); PTHR15157 (PANTHER)	P:GO:0006810; P:GO:0006906; P:GO:0006996; P:GO:0009987; P:GO:0016043; P:GO:0016050; P:GO:0016192; P:GO:0022607; P:GO:0043933; P:GO:0044085; P:GO:0048284; P:GO:0051179; P:GO:0051234; P:GO:0061024; P:GO:0061025; P:GO:0065003; P:GO:0065003; P:GO:0071840; P:GO:0090174; F:GO:0000149; F:GO:0005488; F:GO:0005515; C:GO:0000323; C:GO:0005622; C:GO:0005737; C:GO:0005768; C:GO:0005773; C:GO:0005886; C:GO:00…	P:transport; P:vesicle fusion; P:organelle organization; P:cellular process; P:cellular component organization; P:vesicle organization; P:vesicle-mediated transport; P:cellular component assembly; P:protein-containing complex organization; P:cellular component biogenesis; P:organelle fusion; P:localization; P:establishment of localization; P:membrane organization; P:membrane fusion; P:protein-con…	KOG:KOG2896 KEGGEC:ec:3.2.1.3
14053	13962	815.705	1.92145	0.307207	6.25457	3.98616e-10	6.57906e-08	fgenesh1_pm.15_#_9	scaffold_15:99,137-101,673 (-)	GTP-Rho binding exocyst subunit EXO70	6	P:GO:0006887; P:GO:0015031; F:GO:0005546; C:GO:0000145; C:GO:0005933; C:GO:0005935	P:exocytosis; P:protein transport; F:phosphatidylinositol-4,5-bisphosphate binding; C:exocyst; C:cellular bud; C:cellular bud neck			G3DSA:1.20.1280.170 (GENE3D); IPR046364 (PFAM); IPR004140 (PANTHER); IPR016159 (SUPERFAMILY)	P:GO:0006810; P:GO:0006887; P:GO:0006906; P:GO:0006996; P:GO:0009987; P:GO:0016043; P:GO:0016050; P:GO:0016192; P:GO:0032940; P:GO:0046903; P:GO:0048284; P:GO:0051179; P:GO:0051234; P:GO:0061024; P:GO:0061025; P:GO:0071840; P:GO:0090174; P:GO:0099500; P:GO:0140029; P:GO:0140352; F:GO:0005546; C:GO:0000145; C:GO:0005622; C:GO:0005737; C:GO:0005938; C:GO:0032991; C:GO:0071944; C:GO:0099023; C:GO:01…	P:transport; P:exocytosis; P:vesicle fusion; P:organelle organization; P:cellular process; P:cellular component organization; P:vesicle organization; P:vesicle-mediated transport; P:secretion by cell; P:secretion; P:organelle fusion; P:localization; P:establishment of localization; P:membrane organization; P:membrane fusion; P:cellular component organization or biogenesis; P:organelle membrane fu…	GO:0000145 GO:0006887 KOG:KOG2344 IPRF:ipr004140 PFD:pf03081
27748	27657	58.9303	1.92081	0.386449	4.97042	6.68086e-07	4.36903e-05	gm1.11212_g	scaffold_158:89,591-90,934 (+)	---NA---						mobidb-lite (MOBIDB_LITE); mobidb-lite (MOBIDB_LITE); mobidb-lite (MOBIDB_LITE); mobidb-lite (MOBIDB_LITE)	no GO terms	no GO terms	KOG:KOG1187
243921	243830	91.4625	1.91948	0.441476	4.34787	1.37466e-05	0.000534822	fgenesh1_kg.88_#_10_#_Locus563v1rpkm659.25	scaffold_88:66,918-68,507 (+)	N-terminal nucleophile aminohydrolase	5	P:GO:0006511; F:GO:0016787; C:GO:0005634; C:GO:0005737; C:GO:0019773	P:ubiquitin-dependent protein catabolic process; F:hydrolase activity; C:nucleus; C:cytoplasm; C:proteasome core complex, alpha-subunit complex	EC:3	Hydrolases				GO:0004175 GO:0004298 GO:0005839 GO:0006511 KOG:KOG0183 MERCO:T01.974 KEGGEC:ec:3.4.25.1 IPRF:ipr000426 IPRF:ipr001353 PFD:pf00227
235856	235765	158.607	1.91906	0.438488	4.37655	1.20573e-05	0.000485417	MIX26171_343942_100	scaffold_89:44,075-45,324 (+)	60S ribosomal protein L10	4	P:GO:0000027; P:GO:0006415; F:GO:0003735; C:GO:0022625	P:ribosomal large subunit assembly; P:translational termination; F:structural constituent of ribosome; C:cytosolic large ribosomal subunit						GO:0003735 GO:0005622 GO:0005840 GO:0006412 KOG:KOG0857 IPRF:ipr001197 IPRF:ipr016180 PFD:pf00826
36424	36333	51.9008	1.91836	0.457517	4.19298	2.75317e-05	0.000966329	gw1.60.6.1	scaffold_60:74,677-75,053 (-)	ubiquitin family protein	6	P:GO:0006412; F:GO:0003735; C:GO:0005634; C:GO:0005737; C:GO:0005840; C:GO:1990904	P:translation; F:structural constituent of ribosome; C:nucleus; C:cytoplasm; C:ribosome; C:ribonucleoprotein complex						GO:0036211 KOG:KOG0004 IPRF:ipr000626 PFD:pf00240
191790	191699	264.145	1.91305	0.359809	5.31684	1.05583e-07	9.03582e-06	CE104454_4030	scaffold_69:151,964-155,169 (-)	Alpha/Beta hydrolase protein	3	P:GO:0006629; C:GO:0016020; C:GO:0016020	P:lipid metabolic process; C:membrane; C:membrane						GO:0003824 GO:0004806 GO:0006629 KOG:KOG4569 IPRF:ipr002921 IPRF:ipr008262 IPRF:ipr016196 PFD:pf01764
241852	241761	1158.04	1.91261	0.586682	3.26004	0.00111396	0.0179373	fgenesh1_kg.21_#_5_#_Locus670v1rpkm528.69	scaffold_21:85,574-85,953 (+)	---NA---
7766	7675	41.3114	1.90853	0.454045	4.20338	2.62953e-05	0.000929996	fgenesh1_pg.79_#_1	scaffold_79:55,525-56,599 (-)	---NA---						IPR040600 (PFAM); G3DSA:3.30.460.70 (GENE3D); mobidb-lite (MOBIDB_LITE)	no GO terms	no GO terms
112063	111972	282.723	1.90408	0.372405	5.11293	3.17199e-07	2.2552e-05	CE24727_4553	scaffold_15:203,468-205,156 (-)	metallo-dependent phosphatase	1	F:GO:0017018	F:myosin phosphatase activity	EC:3.1.3.16	Protein-serine/threonine phosphatase				GO:0016787 KOG:KOG0372 KEGGEC:ec:3.1.3.16 IPRF:ipr004843 IPRF:ipr006186 PFD:pf00149
28454	28363	126.342	1.90236	0.423891	4.48784	7.1948e-06	0.000318686	gm1.11918_g	scaffold_178:76,232-77,095 (-)	---NA---						no IPS match	no IPS match	no IPS match
246225	246134	30.867	1.89768	0.664974	2.85377	0.00432042	0.0488025	fgenesh1_kg.274_#_9_#_Locus3195v1rpkm65.44	scaffold_274:63,546-64,580 (+)	---NA---
245900	245809	165.574	1.89114	0.330404	5.72371	1.0422e-08	1.23497e-06	fgenesh1_kg.234_#_6_#_Locus382v1rpkm1031.05	scaffold_234:36,710-38,151 (-)	40S ribosomal protein S3	9	P:GO:0000056; P:GO:0002181; P:GO:0006407; F:GO:0003723; F:GO:0003735; F:GO:0003906; F:GO:0034236; C:GO:0022627; C:GO:0030688	P:ribosomal small subunit export from nucleus; P:cytoplasmic translation; P:rRNA export from nucleus; F:RNA binding; F:structural constituent of ribosome; F:DNA-(apurinic or apyrimidinic site) endonuclease activity; F:protein kinase A catalytic subunit binding; C:cytosolic small ribosomal subunit; C:preribosome, small subunit precursor						GO:0003723 GO:0003735 GO:0005622 GO:0005840 GO:0006412 GO:0015935 KOG:KOG3181 IPRF:ipr001351 IPRF:ipr004044 IPRF:ipr005703 IPRF:ipr009019 PFD:pf00189 PFD:pf07650
247095	247004	106.311	1.88842	0.560957	3.36642	0.000761501	0.01357	fgenesh1_kg.648_#_1_#_Locus2392v1rpkm103.54	scaffold_648:8,466-10,002 (-)	DUF124-domain-containing protein	1	C:GO:0005739	C:mitochondrion						IPRF:ipr002838 IPRF:ipr016031 PFD:pf01987
66267	66176	56.5755	1.88536	0.508816	3.70538	0.000211072	0.00506281	e_gw1.11.222.1	scaffold_11:489,055-490,937 (-)	major facilitator superfamily transporter	4	P:GO:0055085; F:GO:0022857; C:GO:0016020; C:GO:0016020	P:transmembrane transport; F:transmembrane transporter activity; C:membrane; C:membrane						GO:0005215 GO:0006810 GO:0016020 TCDB:2.A.1.14.11 KOG:KOG2533 IPRF:ipr007114 IPRF:ipr011701 IPRF:ipr016196 PFD:pf07690
223214	223123	36.4459	1.88402	0.502737	3.74751	0.000178595	0.00439795	MIX13529_1681_92	scaffold_284:7,770-10,036 (-)	divergent CRAL/TRIO domain-containing protein	3	P:GO:0007165; P:GO:0050790; F:GO:0005096	P:signal transduction; P:regulation of catalytic activity; F:GTPase activator activity						GO:0005622 GO:0007165 KOG:KOG4406 IPRF:ipr000198 IPRF:ipr001251 IPRF:ipr008936 PFD:pf00620
7060	6969	47.5252	1.88294	0.398939	4.71987	2.35991e-06	0.000124402	fgenesh1_pg.58_#_27	scaffold_58:147,565-148,891 (-)	---NA---						mobidb-lite (MOBIDB_LITE)	no GO terms	no GO terms
119225	119134	53.54	1.87907	0.497065	3.78033	0.000156622	0.00392717	CE31889_204	scaffold_171:48,719-50,301 (-)	---NA---
29201	29110	239.749	1.87881	0.328841	5.71342	1.10729e-08	1.30097e-06	gm1.12665_g	scaffold_202:68,584-70,518 (+)	predicted protein	2	C:GO:0016020; C:GO:0016020	C:membrane; C:membrane			IPR045340 (PFAM); mobidb-lite (MOBIDB_LITE); mobidb-lite (MOBIDB_LITE); mobidb-lite (MOBIDB_LITE); mobidb-lite (MOBIDB_LITE)	no GO terms	no GO terms
247112	247021	37.0596	1.87761	0.527173	3.56166	0.000368522	0.00774119	fgenesh1_kg.663_#_3_#_Locus1038v1rpkm305.01	scaffold_663:8,738-9,753 (+)	---NA---									KOG:KOG2992
64788	64697	42.05	1.87655	0.566324	3.31356	0.000921176	0.0156127	e_gw1.3.2.1	scaffold_3:204,510-204,817 (-)	60S ribosomal protein L37	6	P:GO:0006412; F:GO:0003735; F:GO:0019843; F:GO:0046872; C:GO:0005840; C:GO:1990904	P:translation; F:structural constituent of ribosome; F:rRNA binding; F:metal ion binding; C:ribosome; C:ribonucleoprotein complex						GO:0003735 GO:0005622 GO:0005840 GO:0006412 KOG:KOG3475 IPRF:ipr001569 IPRF:ipr011332 PFD:pf01907
241380	241289	484.212	1.87607	0.277036	6.77194	1.27065e-11	3.67006e-09	fgenesh1_kg.11_#_56_#_Locus9209v1rpkm5.51	scaffold_11:403,525-404,184 (+)	---NA---									IPRF:ipr000408 IPRF:ipr013945 PFD:pf08636
31350	31259	33.0227	1.87021	0.622	3.00677	0.00264037	0.0338945	gm1.14814_g	scaffold_301:4,541-6,062 (+)	---NA---									GO:0006118 GO:0009055 IPRF:ipr006058
19504	19413	52.2678	1.86885	0.537022	3.48003	0.000501361	0.00974877	gm1.2968_g	scaffold_20:319,142-320,646 (-)	Phosphoglycerate mutase-like protein	5	F:GO:0016158; F:GO:0016787; F:GO:0016791; C:GO:0016020; C:GO:0016020	F:3-phytase activity; F:hydrolase activity; F:phosphatase activity; C:membrane; C:membrane			IPR029033 (G3DSA:3.40.50.GENE3D); IPR000560 (PFAM); PTHR20963 (PANTHER); IPR000560 (CDD); IPR029033 (SUPERFAMILY)	F:GO:0003824; F:GO:0016787; F:GO:0016788; F:GO:0016791; F:GO:0042578	F:catalytic activity; F:hydrolase activity; F:hydrolase activity, acting on ester bonds; F:phosphatase activity; F:phosphoric ester hydrolase activity	GO:0003993 KOG:KOG1382 KEGGEC:ec:3.1.3.2 IPRF:ipr000560 PFD:pf00328
241961	241870	34.3911	1.86762	0.442189	4.22357	2.40464e-05	0.000860659	fgenesh1_kg.24_#_5_#_Locus6917v1rpkm13.28	scaffold_24:31,647-32,547 (+)	---NA---
243412	243321	107.592	1.86536	0.532371	3.50388	0.000458538	0.00909467	fgenesh1_kg.67_#_3_#_Locus13993v2rpkm1.71	scaffold_67:43,900-44,773 (-)	---NA---
28170	28079	38.805	1.86232	0.581571	3.20221	0.00136376	0.0209613	gm1.11634_g	scaffold_170:6,688-7,438 (+)	---NA---						no IPS match	no IPS match	no IPS match
245379	245288	62.5797	1.85562	0.383352	4.84053	1.29495e-06	7.73844e-05	fgenesh1_kg.178_#_7_#_Locus253v1rpkm1484.38	scaffold_178:51,947-53,022 (+)	---NA---
245973	245882	235.378	1.85532	0.326145	5.68865	1.28048e-08	1.44272e-06	fgenesh1_kg.240_#_8_#_Locus444v1rpkm849.50	scaffold_240:35,961-37,336 (-)	60S ribosomal protein L7									GO:0003735 GO:0005622 GO:0005840 GO:0006412 GO:0015934 GO:0030528 KOG:KOG3184 IPRF:ipr000517 IPRF:ipr005998 IPRF:ipr012988 IPRF:ipr016082 PFD:pf00327 PFD:pf08079
240804	240713	102.173	1.85306	0.404975	4.57573	4.74566e-06	0.000226096	fgenesh1_kg.2_#_110_#_Locus9925v1rpkm4.46	scaffold_2:572,213-572,940 (+)	---NA---
216511	216420	25.374	1.85122	0.530994	3.48632	0.000489708	0.00954895	MIX6826_31_52	scaffold_169:8,643-10,073 (-)	uncharacterized protein B0H18DRAFT_302362
105340	105249	1353.62	1.85024	0.420619	4.39885	1.08828e-05	0.000446386	CE18004_33782	scaffold_13:289,864-291,726 (+)	pre-mRNA-splicing factor SLT11	3	P:GO:0006396; F:GO:0003676; C:GO:0005634	P:RNA processing; F:nucleic acid binding; C:nucleus						GO:0003676 GO:0008270 KOG:KOG0153 IPRF:ipr000504 IPRF:ipr000571 PFD:pf00642
230531	230440	395.945	1.84976	0.274515	6.73828	1.60269e-11	4.3568e-09	MIX20846_641_98	scaffold_53:188,086-191,968 (-)	MON2 Peripheral membrane with a role in endocytosis and vacuole integrity	2	P:GO:0015031; C:GO:0005794	P:protein transport; C:Golgi apparatus						GO:0005488 KOG:KOG1848 IPRF:ipr016024
244922	244831	25.6961	1.84915	0.48009	3.85167	0.000117315	0.003098	fgenesh1_kg.147_#_13_#_Locus6605v1rpkm15.14	scaffold_147:110,359-111,359 (+)	---NA---
118164	118073	40.6343	1.84607	0.442317	4.17362	2.99791e-05	0.00103134	CE30828_15653	scaffold_169:44,526-46,302 (+)	uncharacterized protein PC9H_000027	1	F:GO:0000166	F:nucleotide binding						GO:0003824 GO:0005488 GO:0006118 GO:0008152 GO:0016491 KOG:KOG2742 IPRF:ipr000683 IPRF:ipr004104 IPRF:ipr016040 PFD:pf01408 PFD:pf02894
118359	118268	61.9459	1.83395	0.472271	3.88325	0.000103069	0.00283162	CE31023_52173	scaffold_17:48,365-49,716 (+)	progesterone binding protein-like protein	2	C:GO:0012505; C:GO:0016020	C:endomembrane system; C:membrane						GO:0020037 GO:0046914 KOG:KOG1108 IPRF:ipr001199 PFD:pf00173
215027	214936	178.43	1.83082	0.629941	2.90633	0.00365697	0.0430472	MIX5342_60920_86	scaffold_148:68,707-70,313 (+)	NAD/NADP-dependent indole-3-acetaldehyde reductase	4	F:GO:0016491; F:GO:0016652; C:GO:0016020; C:GO:0016020	F:oxidoreductase activity; F:oxidoreductase activity, acting on NAD(P)H, NAD(P) as acceptor; C:membrane; C:membrane						GO:0016491 KOG:KOG1577 KEGGEC:ec:1.1.1.21 IPRF:ipr001395 PFD:pf00248
26260	26169	101.969	1.82875	0.41139	4.44529	8.77739e-06	0.00037757	gm1.9724_g	scaffold_120:117,444-119,164 (+)	polysaccharide lyase family 1 protein	5	P:GO:0000272; P:GO:0005975; F:GO:0016829; F:GO:0030570; C:GO:0005576	P:polysaccharide catabolic process; P:carbohydrate metabolic process; F:lyase activity; F:pectate lyase activity; C:extracellular region			IPR002022 (SMART); IPR000254 (SMART); IPR002022 (PFAM); IPR012334 (G3DSA:2.160.20.GENE3D); IPR000254 (PFAM); mobidb-lite (MOBIDB_LITE); IPR045032 (PANTHER); IPR000254 (PROSITE_PROFILES); IPR011050 (SUPERFAMILY); IPR035971 (SUPERFAMILY)	P:GO:0005975; F:GO:0030248; F:GO:0030570; C:GO:0005576	P:carbohydrate metabolic process; F:cellulose binding; F:pectate lyase activity; C:extracellular region	GO:0004553 GO:0005576 GO:0005975 GO:0030248 CAZY:CBM1 KOG:KOG4157 CAZY:PL1 IPRF:ipr000254 IPRF:ipr002022 IPRF:ipr011050 PFD:pf00544 PFD:pf00734
117564	117473	32.0961	1.82832	0.579428	3.15539	0.00160284	0.02354	CE30228_412	scaffold_167:64,003-64,888 (-)	---NA---
213398	213307	296.701	1.82824	0.374199	4.88575	1.03036e-06	6.46376e-05	MIX3713_829_23	scaffold_126:88,072-94,354 (-)	P-loop containing nucleoside triphosphate hydrolase protein									GO:0003676 GO:0004386 GO:0005524 KOG:KOG0949 KEGGEC:ec:3.6.1.- IPRF:ipr001650 IPRF:ipr011545 IPRF:ipr014001 IPRF:ipr014021 PFD:pf00270 PFD:pf00271
65423	65332	22.8938	1.82362	0.524805	3.47486	0.000511125	0.009842	e_gw1.6.148.1	scaffold_6:298,540-299,003 (+)	dynein light chain roadblock-type 2	1	C:GO:0005622	C:intracellular anatomical structure						KOG:KOG4115 IPRF:ipr004942 PFD:pf03259
242837	242746	417.017	1.82259	0.564294	3.22986	0.00123851	0.0194484	fgenesh1_kg.45_#_32_#_Locus1670v2rpkm21.17	scaffold_45:216,768-218,122 (-)	hypothetical protein CONPUDRAFT_153325	1	C:GO:0005634	C:nucleus						KOG:KOG1815
18289	18198	42.8469	1.82187	0.439135	4.14876	3.34286e-05	0.00112489	gm1.1753_g	scaffold_11:13,710-13,989 (+)	---NA---						IPR000254 (PFAM); IPR000254 (PROSITE_PROFILES)	P:GO:0005975; F:GO:0030248; C:GO:0005576	P:carbohydrate metabolic process; F:cellulose binding; C:extracellular region	GO:0004553 GO:0005576 GO:0005975 GO:0030248 IPRF:ipr000254 PFD:pf00734
245008	244917	183.405	1.81993	0.366137	4.97063	6.67373e-07	4.36903e-05	fgenesh1_kg.152_#_6_#_Locus244v1rpkm1560.57	scaffold_152:37,964-39,326 (+)	ribosomal protein S6e-domain-containing protein	4	P:GO:0006412; F:GO:0003735; C:GO:0005840; C:GO:1990904	P:translation; F:structural constituent of ribosome; C:ribosome; C:ribonucleoprotein complex						GO:0003735 GO:0005622 GO:0005840 GO:0006412 KOG:KOG1646 IPRF:ipr001377 IPRF:ipr014401 PFD:pf01092
17826	17735	19.4748	1.81962	0.544776	3.34012	0.000837409	0.0146404	gm1.1290_g	scaffold_7:339,375-340,535 (+)	---NA---						mobidb-lite (MOBIDB_LITE); mobidb-lite (MOBIDB_LITE)	no GO terms	no GO terms
24394	24303	72.0174	1.81843	0.417014	4.36059	1.29712e-05	0.000509441	gm1.7858_g	scaffold_83:150,096-151,133 (-)	glycoside hydrolase family 7 protein	9	P:GO:0000272; P:GO:0005975; P:GO:0008152; P:GO:0030245; F:GO:0004553; F:GO:0016787; F:GO:0016798; F:GO:0030248; C:GO:0005576	P:polysaccharide catabolic process; P:carbohydrate metabolic process; P:metabolic process; P:cellulose catabolic process; F:hydrolase activity, hydrolyzing O-glycosyl compounds; F:hydrolase activity; F:hydrolase activity, acting on glycosyl bonds; F:cellulose binding; C:extracellular region			IPR000254 (SMART); IPR001722 (PFAM); IPR000254 (PFAM); IPR037019 (G3DSA:2.70.100.GENE3D); mobidb-lite (MOBIDB_LITE); mobidb-lite (MOBIDB_LITE); IPR001722 (PANTHER); IPR013320 (SUPERFAMILY); IPR035971 (SUPERFAMILY)	P:GO:0005975; F:GO:0004553; F:GO:0030248; C:GO:0005576	P:carbohydrate metabolic process; F:hydrolase activity, hydrolyzing O-glycosyl compounds; F:cellulose binding; C:extracellular region	GO:0004553 GO:0005576 GO:0005975 GO:0030248 CAZY:CBM1 CAZY:GH7 IPRF:ipr000254 IPRF:ipr001722 IPRF:ipr008985 PFD:pf00734 PFD:pf00840
107325	107234	59.239	1.81815	0.373259	4.871	1.11034e-06	6.77867e-05	CE19989_92856	scaffold_136:87,521-89,407 (+)	GDP-L-fucose synthase	4	P:GO:0009226; F:GO:0000166; F:GO:0004386; F:GO:0016491	P:nucleotide-sugar biosynthetic process; F:nucleotide binding; F:helicase activity; F:oxidoreductase activity	EC:1	Oxidoreductases				GO:0003824 GO:0005488 GO:0008152 GO:0044237 GO:0050662 KOG:KOG1431 KEGGEC:ec:1.1.1.271 IPRF:ipr001509 IPRF:ipr016040 PFD:pf01370
84210	84119	338.234	1.81602	0.449658	4.03868	5.37538e-05	0.00164513	e_gw1.357.6.1	scaffold_357:21,661-23,237 (-)	protein-vacuolar targeting protein Atg18									KOG:KOG2110 IPRF:ipr001680 IPRF:ipr011046
94424	94333	193.911	1.81592	0.48225	3.76551	0.000166212	0.00412969	CE7088_7416	scaffold_107:120,379-121,447 (+)	---NA---									KOG:KOG2510
26615	26524	430.404	1.81083	0.436384	4.14961	3.33037e-05	0.00112341	gm1.10079_g	scaffold_128:117,024-119,359 (+)	FAD-dependent monooxygenase						IPR036188 (SUPERFAMILY)	no GO terms	no GO terms
17223	17132	68.5782	1.80717	0.341717	5.2885	1.23321e-07	1.02379e-05	gm1.687_g	scaffold_3:493,357-494,856 (-)	---NA---						IPR032675 (G3DSA:3.80.10.GENE3D); IPR001810 (PFAM); SSF52047 (SUPERFAMILY); IPR036047 (SUPERFAMILY)	F:GO:0005515	F:protein binding	IPRF:ipr001810 PFD:pf00646
9358	9267	142.166	1.80499	0.447894	4.02995	5.57884e-05	0.00169358	fgenesh1_pg.135_#_9	scaffold_135:119,622-124,780 (+)	Ste12-like transcription factor	3	P:GO:0006355; F:GO:0003700; C:GO:0005634	P:regulation of DNA-templated transcription; F:DNA-binding transcription factor activity; C:nucleus			IPR013087 (SMART); IPR003120 (SMART); IPR013087 (PFAM); G3DSA:3.30.160.60 (GENE3D); IPR003120 (PFAM); G3DSA:3.30.160.60 (GENE3D); mobidb-lite (MOBIDB_LITE); mobidb-lite (MOBIDB_LITE); mobidb-lite (MOBIDB_LITE); mobidb-lite (MOBIDB_LITE); mobidb-lite (MOBIDB_LITE); mobidb-lite (MOBIDB_LITE); mobidb-lite (MOBIDB_LITE); mobidb-lite (MOBIDB_LITE); PTHR47427 (PANTHER); IPR013087 (PROSITE_PROFILES); IP…	P:GO:0000003; P:GO:0000122; P:GO:0006139; P:GO:0006351; P:GO:0006355; P:GO:0006357; P:GO:0006366; P:GO:0006725; P:GO:0006807; P:GO:0008152; P:GO:0009058; P:GO:0009059; P:GO:0009889; P:GO:0009890; P:GO:0009891; P:GO:0009892; P:GO:0009893; P:GO:0009987; P:GO:0010033; P:GO:0010467; P:GO:0010468; P:GO:0010556; P:GO:0010557; P:GO:0010558; P:GO:0010604; P:GO:0010605; P:GO:0016070; P:GO:0018130; P:GO:00…	P:reproduction; P:negative regulation of transcription by RNA polymerase II; P:nucleobase-containing compound metabolic process; P:DNA-templated transcription; P:regulation of DNA-templated transcription; P:regulation of transcription by RNA polymerase II; P:transcription by RNA polymerase II; P:cellular aromatic compound metabolic process; P:nitrogen compound metabolic process; P:metabolic proce…	GO:0003676 GO:0003700 GO:0005622 GO:0005634 GO:0006355 GO:0008270 KOG:KOG1721 IPRF:ipr003120 IPRF:ipr004019 IPRF:ipr007087 IPRF:ipr015880 PFD:pf00096 PFD:pf02200 PFD:pf02757
22953	22862	401.973	1.79905	0.360386	4.99201	5.97537e-07	3.98281e-05	gm1.6417_g	scaffold_60:178,145-186,548 (+)	---NA---						mobidb-lite (MOBIDB_LITE); mobidb-lite (MOBIDB_LITE); mobidb-lite (MOBIDB_LITE); mobidb-lite (MOBIDB_LITE); mobidb-lite (MOBIDB_LITE); mobidb-lite (MOBIDB_LITE); mobidb-lite (MOBIDB_LITE); mobidb-lite (MOBIDB_LITE); mobidb-lite (MOBIDB_LITE); mobidb-lite (MOBIDB_LITE)	no GO terms	no GO terms	KOG:KOG2510 KEGGEC:ec:5.99.1.2
32897	32806	65.0059	1.79813	0.415618	4.3264	1.51566e-05	0.000575703	gm1.16361_g	scaffold_432:18,267-20,005 (+)	---NA---
191065	190974	51.0605	1.79489	0.394312	4.55195	5.31514e-06	0.000248111	CE103729_987	scaffold_670:8,448-9,216 (-)	---NA---
231311	231220	288.503	1.7906	0.345451	5.18337	2.17915e-07	1.66916e-05	MIX21626_78388_73	scaffold_576:5,090-6,382 (+)	rab-type small GTP-binding protein	2	F:GO:0003924; F:GO:0005525	F:GTPase activity; F:GTP binding	EC:3.6.1.15	Nucleoside-triphosphate phosphatase				GO:0003924 GO:0005515 GO:0005525 GO:0005622 GO:0006886 GO:0006913 GO:0007165 GO:0007264 GO:0015031 TCDB:9.A.50.1.1 KOG:KOG0078 IPRF:ipr001806 IPRF:ipr002041 IPRF:ipr003577 IPRF:ipr003578 IPRF:ipr003579 IPRF:ipr005225 IPRF:ipr013753 PFD:pf00071
27469	27378	143.473	1.78881	0.376525	4.75084	2.02576e-06	0.000111449	gm1.10933_g	scaffold_151:78,979-80,847 (-)	beta-tubulin 1 tubb1	6	P:GO:0007010; P:GO:0007017; F:GO:0003924; F:GO:0005200; F:GO:0005525; C:GO:0005874	P:cytoskeleton organization; P:microtubule-based process; F:GTPase activity; F:structural constituent of cytoskeleton; F:GTP binding; C:microtubule	EC:3.6.1.15	Nucleoside-triphosphate phosphatase	IPR002453 (PRINTS); IPR000217 (PRINTS); IPR018316 (SMART); IPR003008 (SMART); IPR037103 (G3DSA:3.30.1330.GENE3D); IPR003008 (PFAM); IPR036525 (G3DSA:3.40.50.GENE3D); IPR023123 (G3DSA:1.10.287.GENE3D); IPR018316 (PFAM); IPR000217 (PANTHER); cd02187 (CDD); IPR036525 (SUPERFAMILY); IPR008280 (SUPERFAMILY)	P:GO:0000226; P:GO:0000278; P:GO:0000280; P:GO:0006996; P:GO:0007010; P:GO:0007017; P:GO:0007049; P:GO:0009987; P:GO:0016043; P:GO:0022402; P:GO:0048285; P:GO:0071840; P:GO:0140014; P:GO:1903047; F:GO:0000166; F:GO:0003924; F:GO:0005198; F:GO:0005200; F:GO:0005488; F:GO:0005525; F:GO:0017076; F:GO:0019001; F:GO:0032553; F:GO:0032555; F:GO:0032561; F:GO:0035639; F:GO:0036094; F:GO:0043167; F:GO:00…	P:microtubule cytoskeleton organization; P:mitotic cell cycle; P:nuclear division; P:organelle organization; P:cytoskeleton organization; P:microtubule-based process; P:cell cycle; P:cellular process; P:cellular component organization; P:cell cycle process; P:organelle fission; P:cellular component organization or biogenesis; P:mitotic nuclear division; P:mitotic cell cycle process; F:nucleotide …	GO:0003924 GO:0005198 GO:0005525 GO:0005874 GO:0007017 GO:0007018 GO:0032991 GO:0051258 KOG:KOG1375 IPRF:ipr000217 IPRF:ipr002453 IPRF:ipr003008 IPRF:ipr008280 IPRF:ipr013838 PFD:pf00091 PFD:pf03953
193800	193709	815.28	1.78647	0.570312	3.13244	0.00173362	0.0250624	CE106464_653	scaffold_72:25,878-26,289 (-)	---NA---
11422	11331	30.4124	1.78531	0.495353	3.60413	0.000313203	0.00684897	fgenesh1_pg.274_#_5	scaffold_274:17,041-17,394 (+)	---NA---						mobidb-lite (MOBIDB_LITE)	no GO terms	no GO terms
28871	28780	27.7499	1.78324	0.61179	2.91479	0.00355933	0.0422126	gm1.12335_g	scaffold_191:54,648-56,040 (-)	uncharacterized protein EI90DRAFT_3067322						no IPS match	no IPS match	no IPS match	KOG:KOG1216
65201	65110	56.2024	1.78156	0.528854	3.36872	0.000755194	0.0134749	e_gw1.5.208.1	scaffold_5:488,757-490,012 (+)	DHS-like NAD/FAD-binding domain-containing protein	3	F:GO:0016740; F:GO:0070403; C:GO:0005739	F:transferase activity; F:NAD+ binding; C:mitochondrion						GO:0003677 GO:0005677 GO:0006355 GO:0006476 GO:0008270 GO:0017136 GO:0031507 GO:0051287 KOG:KOG2684 KEGGEC:ec:3.5.1.- IPRF:ipr003000 PFD:pf02146
86687	86596	52.5829	1.77999	0.551924	3.22506	0.00125945	0.0197077	e_gw1.794.1.1	scaffold_794:1,387-2,773 (-)	uncharacterized protein CC85DRAFT_284999	2	P:GO:0006508; F:GO:0008236	P:proteolysis; F:serine-type peptidase activity
204279	204188	63.2352	1.77898	0.376561	4.72429	2.30918e-06	0.000122193	CE116943_5320	scaffold_890:1-895 (+)	---NA---
190218	190127	24.3866	1.77526	0.579302	3.06448	0.0021805	0.0297837	CE102882_21	scaffold_658:9,662-10,177 (-)	---NA---
173636	173545	679.471	1.76974	0.259222	6.8271	8.66477e-12	2.85774e-09	CE86300_8523	scaffold_46:52,348-54,269 (-)	amidohydrolase 2	2	F:GO:0016829; C:GO:0005737	F:lyase activity; C:cytoplasm	EC:4	Lyases				GO:0003824 GO:0008152 KOG:KOG4245 KEGGEC:ec:4.1.1.45 IPRF:ipr006992 PFD:pf04909
17544	17453	22.8757	1.76919	0.594816	2.97435	0.00293614	0.0367057	gm1.1008_g	scaffold_5:453,000-453,817 (+)	---NA---						mobidb-lite (MOBIDB_LITE); mobidb-lite (MOBIDB_LITE)	no GO terms	no GO terms
4507	4416	304.123	1.76631	0.32548	5.42677	5.73836e-08	5.30377e-06	fgenesh1_pg.12_#_55	scaffold_12:267,482-269,991 (+)	prolyl oligopeptidase family serine peptidase	2	P:GO:0006508; F:GO:0008236	P:proteolysis; F:serine-type peptidase activity			IPR000801 (PFAM); IPR029058 (G3DSA:3.40.50.GENE3D); PTHR43037 (PANTHER); IPR029058 (SUPERFAMILY)	no GO terms	no GO terms
240796	240705	106.311	1.76253	0.566059	3.11369	0.00184764	0.0262195	fgenesh1_kg.2_#_102_#_Locus4872v2rpkm3.07	scaffold_2:529,299-529,903 (-)	---NA---
31458	31367	175.888	1.76156	0.470178	3.74658	0.000179262	0.00440654	gm1.14922_g	scaffold_307:8,547-10,707 (-)	arginyl-tRNA synthetase	9	P:GO:0006412; P:GO:0006418; P:GO:0006420; F:GO:0000166; F:GO:0004812; F:GO:0004814; F:GO:0005524; F:GO:0016874; C:GO:0005737	P:translation; P:tRNA aminoacylation for protein translation; P:arginyl-tRNA aminoacylation; F:nucleotide binding; F:aminoacyl-tRNA ligase activity; F:arginine-tRNA ligase activity; F:ATP binding; F:ligase activity; C:cytoplasm						GO:0000166 GO:0004812 GO:0004814 GO:0005524 GO:0005737 GO:0006412 GO:0006418 GO:0006420 KOG:KOG1195 KEGGEC:ec:6.1.1.19 IPRF:ipr005148 IPRF:ipr008909 IPRF:ipr009080 IPRF:ipr015945 PFD:pf00750 PFD:pf03485 PFD:pf05746
240569	240478	185.878	1.76046	0.398509	4.41761	9.97998e-06	0.000414259	fgenesh1_kg.1_#_87_#_Locus228v1rpkm1651.58	scaffold_1:416,335-417,403 (-)	Plectin/S10 domain-containing protein	2	F:GO:0046872; C:GO:0005840	F:metal ion binding; C:ribosome						KOG:KOG3344 IPRF:ipr005326 PFD:pf03501
216156	216065	151.476	1.76022	0.433794	4.05775	4.95485e-05	0.00153678	MIX6471_189_64	scaffold_161:49,372-50,752 (+)	histone deacetylase	5	P:GO:0006325; P:GO:0016575; F:GO:0004407; F:GO:0046872; C:GO:0005634	P:chromatin organization; P:histone deacetylation; F:histone deacetylase activity; F:metal ion binding; C:nucleus	EC:3.5.1.98	Histone deacetylase				GO:0004407 GO:0005634 GO:0016575 KOG:KOG1342 KEGGEC:ec:3.5.1.48 IPRF:ipr000286 IPRF:ipr003084 PFD:pf00850
30792	30701	145.609	1.75829	0.480954	3.65584	0.000256346	0.00590362	gm1.14256_g	scaffold_270:6,765-11,085 (+)	uncharacterized protein MIND_00399200						IPR041078 (PFAM); mobidb-lite (MOBIDB_LITE); mobidb-lite (MOBIDB_LITE); mobidb-lite (MOBIDB_LITE); mobidb-lite (MOBIDB_LITE); mobidb-lite (MOBIDB_LITE); mobidb-lite (MOBIDB_LITE)	no GO terms	no GO terms
242048	241957	361.6	1.75804	0.371212	4.73594	2.18042e-06	0.000116716	fgenesh1_kg.25_#_39_#_Locus635v1rpkm572.66	scaffold_25:160,545-161,550 (-)	small secreted protein	2	C:GO:0005743; C:GO:0070469	C:mitochondrial inner membrane; C:respirasome						TCDB:3.D.1.6.2
24018	23927	30.6155	1.75345	0.521446	3.36268	0.00077191	0.0137026	gm1.7482_g	scaffold_77:188,241-188,573 (-)	---NA---						no IPS match	no IPS match	no IPS match
242716	242625	24.2856	1.74968	0.595786	2.93676	0.00331661	0.0399839	fgenesh1_kg.42_#_18_#_Locus652v1rpkm550.60	scaffold_42:92,568-93,887 (-)	hypothetical protein AGABI2DRAFT_200902
20171	20080	23.5995	1.74792	0.561306	3.11403	0.00184552	0.0262195	gm1.3635_g	scaffold_26:265,266-268,723 (-)	hypothetical protein FGSG_08952						IPR027417 (G3DSA:3.40.50.GENE3D); IPR007111 (PFAM); IPR036537 (G3DSA:1.20.930.GENE3D); mobidb-lite (MOBIDB_LITE); mobidb-lite (MOBIDB_LITE); mobidb-lite (MOBIDB_LITE); PTHR10039 (PANTHER); cd21037 (CDD); IPR027417 (SUPERFAMILY)	P:GO:0007166	P:cell surface receptor signaling pathway	KOG:KOG4274
245119	245028	119.91	1.74669	0.35897	4.86583	1.13975e-06	6.9002e-05	fgenesh1_kg.159_#_9_#_Locus5484v1rpkm23.73	scaffold_159:99,953-100,877 (+)	importin subunit alpha-3 isoform X1									GO:0005488 KOG:KOG0166 IPRF:ipr000225 IPRF:ipr016024 PFD:pf00514
73828	73737	22.9776	1.74603	0.577981	3.02091	0.00252018	0.0328691	e_gw1.74.50.1	scaffold_74:54,343-55,240 (-)	coiled-coil domain-containing protein 25									KOG:KOG3272 IPRF:ipr008532 PFD:pf05670
241735	241644	101.262	1.74494	0.35773	4.87782	1.07267e-06	6.63905e-05	fgenesh1_kg.18_#_45_#_Locus757v1rpkm451.74	scaffold_18:229,055-229,995 (+)	60S ribosomal protein L20	4	P:GO:0006412; F:GO:0003735; C:GO:0005840; C:GO:1990904	P:translation; F:structural constituent of ribosome; C:ribosome; C:ribonucleoprotein complex						GO:0003735 GO:0005622 GO:0005840 GO:0006412 KOG:KOG0829 IPRF:ipr002670 PFD:pf01775
199338	199247	22.0102	1.74475	0.60407	2.88832	0.00387301	0.0451618	CE112002_47	scaffold_8:465,246-465,760 (-)	---NA---
240875	240784	123.679	1.74015	0.535176	3.25154	0.00114782	0.0183757	fgenesh1_kg.3_#_69_#_Locus50v1rpkm5402.41	scaffold_3:371,382-372,780 (-)	RICIN domain-containing protein									CAZY:CBM13 CAZY:CBM13 IPRF:ipr000772 IPRF:ipr008997 PFD:pf00652
158615	158524	410.606	1.73971	0.374253	4.64848	3.34394e-06	0.000166764	CE71279_4904	scaffold_34:197,347-200,321 (-)	uncharacterized protein F5147DRAFT_171154									KOG:KOG4701 KEGGEC:ec:5.2.1.8
228766	228675	41.9502	1.73911	0.578247	3.00755	0.00263367	0.0338398	MIX19081_391_95	scaffold_46:30,377-31,513 (+)	hypothetical protein CC1G_00185									KOG:KOG1869
81174	81083	83.7188	1.73595	0.308948	5.6189	1.92174e-08	2.06097e-06	e_gw1.216.53.1	scaffold_216:47,124-49,425 (-)	Uncharacterized protein BP5553_02783	2	C:GO:0016020; C:GO:0016020	C:membrane; C:membrane
33469	33378	17.3004	1.73474	0.58828	2.94884	0.00318969	0.0389619	gm1.16933_g	scaffold_510:11,860-13,668 (+)	Thiamine transporter thi9	4	P:GO:0055085; F:GO:0022857; C:GO:0016020; C:GO:0016020	P:transmembrane transport; F:transmembrane transporter activity; C:membrane; C:membrane						GO:0006810 GO:0006865 GO:0015171 GO:0016020 TCDB:2.A.3.4.6 KOG:KOG1289 IPRF:ipr002293 IPRF:ipr004841 PFD:pf00324
139409	139318	206.9	1.7318	0.364623	4.74957	2.0385e-06	0.000111707	CE52073_69057	scaffold_24:320,725-323,540 (-)	MFS general substrate transporter	3	P:GO:0055085; F:GO:0022857; C:GO:0016020	P:transmembrane transport; F:transmembrane transporter activity; C:membrane						TCDB:2.A.1.58.1 KOG:KOG3098 IPRF:ipr010291 IPRF:ipr016196 PFD:pf05978
83997	83906	64.8597	1.73043	0.455108	3.80224	0.000143395	0.00365446	e_gw1.345.4.1	scaffold_345:7,580-8,658 (+)	MFS general substrate transporter	4	P:GO:0055085; F:GO:0022857; C:GO:0016020; C:GO:0016020	P:transmembrane transport; F:transmembrane transporter activity; C:membrane; C:membrane						KOG:KOG2615 IPRF:ipr016196
22781	22690	44.6314	1.72611	0.519663	3.32159	0.000895054	0.0153387	gm1.6245_g	scaffold_58:41,280-43,069 (+)	DUF803 domain membrane protein	3	P:GO:1903830; F:GO:0015095; C:GO:0016020	P:magnesium ion transmembrane transport; F:magnesium ion transmembrane transporter activity; C:membrane			G3DSA:1.10.3730.20 (GENE3D); IPR008521 (PFAM); IPR008521 (PANTHER); SSF103481 (SUPERFAMILY)	P:GO:0006810; P:GO:0006811; P:GO:0006812; P:GO:0015693; P:GO:0030001; P:GO:0051179; P:GO:0051234; F:GO:0015095; C:GO:0016020; C:GO:0110165	P:transport; P:monoatomic ion transport; P:monoatomic cation transport; P:magnesium ion transport; P:metal ion transport; P:localization; P:establishment of localization; F:magnesium ion transmembrane transporter activity; C:membrane; C:cellular anatomical entity	TCDB:2.A.7.25.7 KOG:KOG2922 IPRF:ipr008521 PFD:pf05653
27694	27603	17.9971	1.72107	0.549813	3.13029	0.00174635	0.0252202	gm1.11158_g	scaffold_157:24,442-25,192 (+)	---NA---						no IPS match	no IPS match	no IPS match
241970	241879	65.2517	1.71879	0.572445	3.00254	0.00267738	0.0342112	fgenesh1_kg.24_#_14_#_Locus258v1rpkm1451.71	scaffold_24:107,419-108,640 (-)	60s ribosomal protein l16	2	C:GO:0005840; C:GO:1990904	C:ribosome; C:ribonucleoprotein complex						GO:0003735 GO:0005622 GO:0005840 GO:0006412 GO:0015934 KOG:KOG3204 IPRF:ipr005755 IPRF:ipr005822 PFD:pf00572
89278	89187	164.833	1.71831	0.241253	7.12244	1.06033e-12	4.59387e-10	CE1942_1944	scaffold_1:549,096-551,122 (-)	chaperone protein dnaJ 10-like isoform X1									GO:0006457 GO:0031072 GO:0051082 KOG:KOG0713 IPRF:ipr001623 IPRF:ipr003095 PFD:pf00226
132601	132510	202.357	1.71716	0.365775	4.69459	2.67136e-06	0.000138193	CE45265_4875	scaffold_214:77,985-78,895 (-)	---NA---
163647	163556	14.9618	1.71695	0.582943	2.94531	0.00322627	0.0392704	CE76311_308	scaffold_38:212,531-213,391 (-)	hypothetical protein STEHIDRAFT_141569
79724	79633	86.2691	1.71476	0.384759	4.45671	8.32282e-06	0.000360586	e_gw1.180.17.1	scaffold_180:84,605-85,808 (+)	exosome complex component RRP43	3	P:GO:0006396; C:GO:0000178; C:GO:0031981	P:RNA processing; C:exosome (RNase complex); C:nuclear lumen						GO:0000175 GO:0003723 GO:0006396 KOG:KOG1613 KEGGEC:ec:3.1.13.- IPRF:ipr001247 PFD:pf01138
27272	27181	105.815	1.71434	0.419405	4.08754	4.35973e-05	0.0013927	gm1.10736_g	scaffold_146:50,012-52,943 (-)	tetratricopeptide repeat protein						IPR019734 (SMART); IPR011990 (G3DSA:1.25.40.GENE3D); IPR011990 (G3DSA:1.25.40.GENE3D); IPR041617 (PFAM); PF13424 (PFAM); IPR011990 (G3DSA:1.25.40.GENE3D); IPR000719 (PFAM); G3DSA:1.10.510.10 (GENE3D); mobidb-lite (MOBIDB_LITE); mobidb-lite (MOBIDB_LITE); PTHR10098 (PANTHER); IPR019734 (PROSITE_PROFILES); IPR019734 (PROSITE_PROFILES); IPR019734 (PROSITE_PROFILES); IPR019734 (PROSITE_PROFILES); IPR…	P:GO:0006468; F:GO:0004672; F:GO:0005515; F:GO:0005524	P:protein phosphorylation; F:protein kinase activity; F:protein binding; F:ATP binding	GO:0004672 GO:0004674 GO:0004713 GO:0005524 GO:0006468 KOG:KOG0548 KEGGEC:ec:2.7.11.- IPRF:ipr000719 IPRF:ipr001245 IPRF:ipr001440 IPRF:ipr002290 IPRF:ipr011009 IPRF:ipr013026 IPRF:ipr013105 IPRF:ipr017442 PFD:pf00069 PFD:pf00515 PFD:pf07719
246674	246583	975.058	1.71229	0.572128	2.99284	0.00276395	0.0349311	fgenesh1_kg.375_#_2_#_Locus5969v1rpkm19.42	scaffold_375:24,204-25,303 (-)	transcription factor	5	P:GO:0006355; P:GO:0060261; F:GO:0003677; F:GO:0003713; C:GO:0005634	P:regulation of DNA-templated transcription; P:positive regulation of transcription initiation by RNA polymerase II; F:DNA binding; F:transcription coactivator activity; C:nucleus						GO:0003677 GO:0003713 GO:0005488 GO:0006355 KOG:KOG2712 IPRF:ipr003173 IPRF:ipr009044 PFD:pf02229
94233	94142	315.429	1.70776	0.434846	3.92727	8.59141e-05	0.0024408	CE6897_2242	scaffold_106:155,139-157,591 (-)	uncharacterized protein SCHCODRAFT_02675287									GO:0000287 GO:0003676 GO:0004427 GO:0005737 GO:0006796 GO:0008168 GO:0032259 IPRF:ipr002052 IPRF:ipr008162
23336	23245	152.49	1.70691	0.419247	4.07137	4.67379e-05	0.00147267	gm1.6800_g	scaffold_66:162,988-164,380 (+)	proliferating cell nuclear antigen	5	P:GO:0006275; P:GO:0050790; F:GO:0003677; F:GO:0030337; C:GO:0005634	P:regulation of DNA replication; P:regulation of catalytic activity; F:DNA binding; F:DNA polymerase processivity factor activity; C:nucleus			IPR000730 (PRINTS); IPR022648 (PFAM); IPR000730 (TIGRFAM); G3DSA:3.10.150.10 (GENE3D); G3DSA:3.70.10.10 (GENE3D); IPR022649 (PFAM); mobidb-lite (MOBIDB_LITE); mobidb-lite (MOBIDB_LITE); mobidb-lite (MOBIDB_LITE); mobidb-lite (MOBIDB_LITE); IPR000730 (PANTHER); IPR000730 (HAMAP); cd00577 (CDD); IPR046938 (SUPERFAMILY); IPR046938 (SUPERFAMILY)	P:GO:0000731; P:GO:0006139; P:GO:0006259; P:GO:0006260; P:GO:0006261; P:GO:0006271; P:GO:0006275; P:GO:0006281; P:GO:0006298; P:GO:0006301; P:GO:0006401; P:GO:0006725; P:GO:0006807; P:GO:0006950; P:GO:0006974; P:GO:0008152; P:GO:0009056; P:GO:0009057; P:GO:0009058; P:GO:0009059; P:GO:0009987; P:GO:0016070; P:GO:0018130; P:GO:0019438; P:GO:0019439; P:GO:0019985; P:GO:0032774; P:GO:0033554; P:GO:00…	P:DNA synthesis involved in DNA repair; P:nucleobase-containing compound metabolic process; P:DNA metabolic process; P:DNA replication; P:DNA-templated DNA replication; P:DNA strand elongation involved in DNA replication; P:regulation of DNA replication; P:DNA repair; P:mismatch repair; P:postreplication repair; P:RNA catabolic process; P:cellular aromatic compound metabolic process; P:nitrogen c…	GO:0003677 GO:0006275 GO:0030337 GO:0043626 KOG:KOG1636 KEGGEC:ec:2.7.7.7 IPRF:ipr000730 PFD:pf00705 PFD:pf02747
245948	245857	272.605	1.70383	0.252076	6.75918	1.38776e-11	3.92652e-09	fgenesh1_kg.238_#_12_#_Locus2660v1rpkm87.16	scaffold_238:63,293-65,076 (-)	mitochondrial NAD transporter									GO:0005488 GO:0005743 GO:0006810 GO:0016020 TCDB:2.A.29.27.1 KOG:KOG0764 IPRF:ipr001993 IPRF:ipr002067 PFD:pf00153
186613	186522	283.607	1.70298	0.368593	4.62022	3.83337e-06	0.000187794	CE99277_4177	scaffold_6:347,793-350,350 (+)	kinase-like domain-containing protein									GO:0004672 GO:0004674 GO:0004713 GO:0005524 GO:0006468 KOG:KOG0032 KEGGEC:ec:2.7.11.17 IPRF:ipr000719 IPRF:ipr001245 IPRF:ipr002290 IPRF:ipr008271 IPRF:ipr011009 IPRF:ipr017441 IPRF:ipr017442 PFD:pf00069
23195	23104	27.2098	1.69984	0.51759	3.28415	0.00102289	0.0168213	gm1.6659_g	scaffold_64:154,199-154,710 (-)	---NA---						no IPS match	no IPS match	no IPS match
121713	121622	420.552	1.69914	0.401118	4.23602	2.27517e-05	0.000819298	CE34377_106607	scaffold_18:121,139-121,810 (-)	40S ribosomal protein S28	3	P:GO:0006412; F:GO:0003735; C:GO:0005840	P:translation; F:structural constituent of ribosome; C:ribosome						GO:0003735 GO:0005622 GO:0005840 GO:0006412 KOG:KOG3502 IPRF:ipr000289 IPRF:ipr016027 PFD:pf01200
210726	210635	32.0161	1.69839	0.513212	3.30933	0.000935212	0.0157896	MIX1041_13_27	scaffold_102:3,005-4,751 (+)	Transposase family tnp2									IPRF:ipr000408
241057	240966	119.037	1.69836	0.370705	4.58145	4.61772e-06	0.000221523	fgenesh1_kg.6_#_5_#_Locus554v1rpkm673.40	scaffold_6:56,936-58,116 (-)	type 1 glutamine amidotransferase domain-containing protein									MERCO:C56.UNW IPRF:ipr002818 PFD:pf01965
124759	124668	49.3144	1.69626	0.540561	3.13797	0.00170123	0.0247232	CE37423_102	scaffold_19:314,390-314,824 (+)	---NA---
245834	245743	25.4404	1.69226	0.515775	3.28101	0.00103438	0.0169044	fgenesh1_kg.227_#_5_#_Locus159v1rpkm2200.20	scaffold_227:67,671-68,531 (-)	peptidyl-prolyl cis-trans isomerase	4	P:GO:0000413; P:GO:0061077; F:GO:0003755; C:GO:0005737	P:protein peptidyl-prolyl isomerization; P:chaperone-mediated protein folding; F:peptidyl-prolyl cis-trans isomerase activity; C:cytoplasm	EC:5.2.1.8	Peptidylprolyl isomerase				GO:0006457 TCDB:8.A.11.1.1 KOG:KOG0544 KEGGEC:ec:5.2.1.8 IPRF:ipr001179 PFD:pf00254
242041	241950	171.86	1.68969	0.363327	4.6506	3.30963e-06	0.000165649	fgenesh1_kg.25_#_32_#_Locus140v1rpkm2498.82	scaffold_25:132,146-133,437 (+)	ran-specific GTPase-activating protein	1	P:GO:0006913	P:nucleocytoplasmic transport						GO:0046907 TCDB:9.A.14.1.1 KOG:KOG0864 KEGGEC:ec:3.6.5.2 IPRF:ipr000156 PFD:pf00638
157814	157723	118.333	1.68898	0.381045	4.4325	9.31475e-06	0.000388975	CE70478_3901	scaffold_336:5,852-7,904 (+)	kinase-like domain-containing protein	7	P:GO:0006468; P:GO:0016310; F:GO:0004672; F:GO:0004674; F:GO:0005524; F:GO:0016301; C:GO:0000781	P:protein phosphorylation; P:phosphorylation; F:protein kinase activity; F:protein serine/threonine kinase activity; F:ATP binding; F:kinase activity; C:chromosome, telomeric region						GO:0004672 GO:0004674 GO:0004713 GO:0005524 GO:0005622 GO:0006468 GO:0007165 TCDB:1.A.26.1.1 KOG:KOG0192 IPRF:ipr000719 IPRF:ipr001245 IPRF:ipr002290 IPRF:ipr008271 IPRF:ipr008936 IPRF:ipr011009 IPRF:ipr017442 PFD:pf00069
65675	65584	144.239	1.68818	0.451099	3.74238	0.000182288	0.0044651	e_gw1.7.64.1	scaffold_7:99,443-101,758 (+)	uncharacterized protein EDB91DRAFT_1274728
27613	27522	139.067	1.68696	0.324643	5.19637	2.03218e-07	1.59176e-05	gm1.11077_g	scaffold_155:20,673-23,730 (-)	uncharacterized protein BXZ73DRAFT_41378						no IPS match	no IPS match	no IPS match
17605	17514	21.4929	1.68631	0.548424	3.07482	0.00210631	0.0288841	gm1.1069_g	scaffold_6:145,000-145,236 (-)	---NA---						mobidb-lite (MOBIDB_LITE); mobidb-lite (MOBIDB_LITE)	no GO terms	no GO terms
243584	243493	147.063	1.68415	0.358558	4.697	2.64007e-06	0.000137601	fgenesh1_kg.74_#_20_#_Locus1276v1rpkm232.98	scaffold_74:119,712-120,892 (+)	mitochondrial 54S ribosomal protein YmL16	6	P:GO:0006412; F:GO:0003735; F:GO:0019843; C:GO:0005762; C:GO:0005840; C:GO:1990904	P:translation; F:structural constituent of ribosome; F:rRNA binding; C:mitochondrial large ribosomal subunit; C:ribosome; C:ribonucleoprotein complex						GO:0003735 GO:0005622 GO:0005840 GO:0006412 KOG:KOG3254 IPRF:ipr000702 IPRF:ipr002358 PFD:pf00347
167772	167681	198.584	1.67737	0.548296	3.05924	0.00221901	0.0301437	CE80436_3935	scaffold_402:32,053-33,055 (+)	serine/threonine-protein kinase haspin homolog isoform X3	1	F:GO:0016740	F:transferase activity	EC:2	Transferases				KOG:KOG2464
246744	246653	22.4654	1.67584	0.575598	2.91147	0.0035973	0.0425537	fgenesh1_kg.406_#_1_#_Locus13637v1rpkm2.18	scaffold_406:21,211-22,066 (-)	---NA---
241437	241346	141.025	1.67575	0.428071	3.91467	9.05298e-05	0.00255103	fgenesh1_kg.12_#_39_#_Locus383v1rpkm1030.12	scaffold_12:224,901-226,190 (+)	calmodulin isoform X1	2	P:GO:0019722; F:GO:0005509	P:calcium-mediated signaling; F:calcium ion binding						GO:0005509 TCDB:9.A.14.1.1 KOG:KOG0027 IPRF:ipr002048 PFD:pf00036
20428	20337	67.7548	1.67545	0.439981	3.808	0.000140098	0.00359024	gm1.3892_g	scaffold_29:171,540-172,512 (-)	carnosine N-methyltransferase isoform X1	1	F:GO:0030735	F:carnosine N-methyltransferase activity	EC:2.1.1.22	Carnosine N-methyltransferase	IPR012901 (SMART); IPR012901 (PFAM); mobidb-lite (MOBIDB_LITE); mobidb-lite (MOBIDB_LITE); mobidb-lite (MOBIDB_LITE); IPR012901 (PANTHER)	F:GO:0003824; F:GO:0008168; F:GO:0008757; F:GO:0016740; F:GO:0016741	F:catalytic activity; F:methyltransferase activity; F:S-adenosylmethionine-dependent methyltransferase activity; F:transferase activity; F:transferase activity, transferring one-carbon groups	KOG:KOG2798 IPRF:ipr012901 PFD:pf07942
225411	225320	215.35	1.6723	0.30543	5.47524	4.36927e-08	4.12078e-06	MIX15726_46_13	scaffold_34:1-2,486 (+)	---NA---
3720	3629	381.491	1.67174	0.25819	6.47487	9.4891e-11	1.9836e-08	fgenesh1_pg.3_#_83	scaffold_3:333,049-335,615 (-)	serine carboxypeptidase	1	F:GO:0016787	F:hydrolase activity	EC:3	Hydrolases	IPR001563 (PRINTS); G3DSA:1.10.287.410 (GENE3D); IPR001563 (PFAM); IPR029058 (G3DSA:3.40.50.GENE3D); IPR029058 (G3DSA:3.40.50.GENE3D); IPR001563 (PANTHER); IPR029058 (SUPERFAMILY)	P:GO:0006508; F:GO:0003824; F:GO:0004180; F:GO:0004185; F:GO:0008233; F:GO:0008236; F:GO:0008238; F:GO:0016787; F:GO:0017171; F:GO:0140096; C:GO:0000322; C:GO:0000323; C:GO:0000324; C:GO:0005622; C:GO:0005737; C:GO:0005773; C:GO:0016020; C:GO:0043226; C:GO:0043227; C:GO:0043229; C:GO:0043231; C:GO:0110165	P:proteolysis; F:catalytic activity; F:carboxypeptidase activity; F:serine-type carboxypeptidase activity; F:peptidase activity; F:serine-type peptidase activity; F:exopeptidase activity; F:hydrolase activity; F:serine hydrolase activity; F:catalytic activity, acting on a protein; C:storage vacuole; C:lytic vacuole; C:fungal-type vacuole; C:intracellular anatomical structure; C:cytoplasm; C:vacuo…	GO:0004185 GO:0006508 KOG:KOG1282 MERCO:S10.A66 KEGGEC:ec:3.4.16.5 IPRF:ipr001563 PFD:pf00450
25502	25411	54.8386	1.66812	0.556883	2.99546	0.00274031	0.0347273	gm1.8966_g	scaffold_104:132,021-133,381 (+)	NAD-P-binding protein						IPR002347 (PRINTS); IPR002347 (PFAM); G3DSA:3.40.50.720 (GENE3D); PTHR43157 (PANTHER); IPR036291 (SUPERFAMILY)	no GO terms	no GO terms	GO:0003824 GO:0005488 GO:0008152 GO:0016491 KOG:KOG1208 KEGGEC:ec:1.1.1.- IPRF:ipr002198 IPRF:ipr002347 IPRF:ipr016040 PFD:pf00106
242921	242830	276.092	1.66793	0.413898	4.02979	5.58256e-05	0.00169358	fgenesh1_kg.48_#_32_#_Locus6010v1rpkm19.07	scaffold_48:138,571-139,644 (-)	RNA polymerase II subunit A C-terminal domain phosphatase SSU72	1	F:GO:0004721	F:phosphoprotein phosphatase activity	EC:3.1.3	Acting on ester bonds				KOG:KOG2424 IPRF:ipr006811 PFD:pf04722
22185	22094	25.0365	1.66745	0.566322	2.94436	0.00323626	0.0393335	gm1.5649_g	scaffold_49:243,445-244,038 (-)	---NA---						no IPS match	no IPS match	no IPS match
245593	245502	210.282	1.6615	0.393423	4.22319	2.40865e-05	0.000860659	fgenesh1_kg.199_#_5_#_Locus213v1rpkm1735.06	scaffold_199:35,649-36,626 (+)	60S ribosomal protein L12	4	P:GO:0006412; F:GO:0003735; F:GO:0070180; C:GO:0022625	P:translation; F:structural constituent of ribosome; F:large ribosomal subunit rRNA binding; C:cytosolic large ribosomal subunit						GO:0003735 GO:0005622 GO:0005840 GO:0006412 KOG:KOG0886 IPRF:ipr000911 PFD:pf00298 PFD:pf03946
244849	244758	105.171	1.66137	0.409404	4.05802	4.94905e-05	0.00153678	fgenesh1_kg.142_#_22_#_Locus3258v1rpkm63.59	scaffold_142:103,138-105,093 (+)	hypothetical protein AGABI2DRAFT_187933									KOG:KOG2992
31588	31497	100.373	1.6611	0.452724	3.66911	0.000243393	0.00565227	gm1.15052_g	scaffold_315:42,480-43,190 (-)	---NA---
18189	18098	32.6847	1.66023	0.524067	3.16798	0.00153504	0.0229329	gm1.1653_g	scaffold_10:139,802-140,541 (-)	uncharacterized protein MIND_00931800						IPR046528 (PFAM)	no GO terms	no GO terms
159519	159428	52.6719	1.65988	0.383068	4.33312	1.47013e-05	0.000563966	CE72183_1609	scaffold_35:23,721-25,244 (-)	---NA---
245870	245779	61.2863	1.65822	0.439888	3.76965	0.000163478	0.00406905	fgenesh1_kg.231_#_7_#_Locus191v1rpkm1922.23	scaffold_231:69,964-70,412 (-)	---NA---
203461	203370	97.4293	1.65805	0.412028	4.02412	5.71885e-05	0.00173077	CE116125_6237	scaffold_88:61,232-61,719 (-)	---NA---
241539	241448	767.677	1.65757	0.263274	6.29598	3.05456e-10	5.33547e-08	fgenesh1_kg.14_#_9_#_Locus2197v1rpkm115.24	scaffold_14:146,225-150,666 (+)	serine threonine-specific protein kinase kin1	8	P:GO:0007163; P:GO:0008360; P:GO:0016043; P:GO:0016310; F:GO:0000166; F:GO:0004672; C:GO:0032153; C:GO:0035838	P:establishment or maintenance of cell polarity; P:regulation of cell shape; P:cellular component organization; P:phosphorylation; F:nucleotide binding; F:protein kinase activity; C:cell division site; C:growing cell tip	EC:2.7.1	Transferring phosphorus-containing groups				GO:0004672 GO:0004674 GO:0004713 GO:0005524 GO:0006468 KOG:KOG0583 KEGGEC:ec:2.7.1.- IPRF:ipr000719 IPRF:ipr001245 IPRF:ipr001772 IPRF:ipr002290 IPRF:ipr008271 IPRF:ipr011009 IPRF:ipr017442 PFD:pf00069 PFD:pf02149
10652	10561	24.1719	1.65712	0.580218	2.85602	0.00428987	0.0485905	fgenesh1_pg.208_#_11	scaffold_208:70,638-73,010 (+)	uncharacterized protein F5147DRAFT_743100						no IPS match	no IPS match	no IPS match
216225	216134	151.258	1.65489	0.485724	3.40706	0.000656662	0.0120341	MIX6540_18_28	scaffold_162:23,015-24,244 (+)	---NA---
17461	17370	130.366	1.65277	0.294195	5.61794	1.93253e-08	2.06097e-06	gm1.925_g	scaffold_5:179,081-182,215 (+)	tetratricopeptide repeat protein						IPR019734 (SMART); IPR000719 (SMART); IPR000719 (PFAM); G3DSA:1.10.510.10 (GENE3D); IPR011990 (G3DSA:1.25.40.GENE3D); PF13424 (PFAM); PTHR10098 (PANTHER); IPR019734 (PROSITE_PROFILES); IPR019734 (PROSITE_PROFILES); IPR019734 (PROSITE_PROFILES); IPR019734 (PROSITE_PROFILES); IPR000719 (PROSITE_PROFILES); IPR011990 (SUPERFAMILY); IPR011009 (SUPERFAMILY); IPR011990 (SUPERFAMILY); IPR011990 (SUPERFAM…	P:GO:0006468; F:GO:0004672; F:GO:0005515; F:GO:0005524	P:protein phosphorylation; F:protein kinase activity; F:protein binding; F:ATP binding	GO:0004672 GO:0004674 GO:0004713 GO:0005524 GO:0006468 KOG:KOG0548 IPRF:ipr000719 IPRF:ipr001245 IPRF:ipr001440 IPRF:ipr002290 IPRF:ipr008271 IPRF:ipr011009 IPRF:ipr013026 IPRF:ipr017442 PFD:pf00069 PFD:pf00515
225177	225086	92.8907	1.65267	0.348792	4.73826	2.15565e-06	0.000116288	MIX15492_10_16	scaffold_33:193,283-194,610 (+)	FtsJ-like methyltransferase family protein	3	P:GO:0032259; F:GO:0008168; F:GO:0016740	P:methylation; F:methyltransferase activity; F:transferase activity
242733	242642	86.3729	1.65213	0.321216	5.14335	2.69879e-07	1.95896e-05	fgenesh1_kg.42_#_35_#_Locus167v1rpkm2146.13	scaffold_42:185,651-187,007 (+)	guanine nucleotide-binding protein subunit beta-2-like 1	10	P:GO:0001525; P:GO:0030178; P:GO:0032880; P:GO:0051302; P:GO:0060027; P:GO:2000114; P:GO:2000543; F:GO:0043022; C:GO:0005737; C:GO:0015935	P:angiogenesis; P:negative regulation of Wnt signaling pathway; P:regulation of protein localization; P:regulation of cell division; P:convergent extension involved in gastrulation; P:regulation of establishment of cell polarity; P:positive regulation of gastrulation; F:ribosome binding; C:cytoplasm; C:small ribosomal subunit						TCDB:3.A.20.1.2 MERCO:C108.00 KOG:KOG0279 KEGGEC:ec:3.1.1.47 IPRF:ipr001680 IPRF:ipr011046 PFD:pf00400
244022	243931	75.448	1.64781	0.474176	3.4751	0.00051066	0.009842	fgenesh1_kg.93_#_9_#_Locus129v1rpkm2673.02	scaffold_93:61,135-62,026 (+)	cofilin	7	P:GO:0006897; P:GO:0030042; P:GO:0043001; P:GO:0051014; F:GO:0051015; C:GO:0005634; C:GO:0030479	P:endocytosis; P:actin filament depolymerization; P:Golgi to plasma membrane protein transport; P:actin filament severing; F:actin filament binding; C:nucleus; C:actin cortical patch						GO:0003779 GO:0005622 KOG:KOG1735 IPRF:ipr002108 PFD:pf00241
245211	245120	281.102	1.64691	0.399211	4.12542	3.70065e-05	0.00122741	fgenesh1_kg.166_#_9_#_Locus20291v1rpkm1.20	scaffold_166:22,709-22,967 (-)	---NA---
31650	31559	31.7165	1.64683	0.548238	3.00385	0.00266588	0.0341272	gm1.15114_g	scaffold_319:50,184-51,796 (+)	WD40 repeat-like protein									KOG:KOG0293 IPRF:ipr001680 IPRF:ipr011046 PFD:pf00400
242402	242311	135.804	1.64669	0.376775	4.3705	1.23964e-05	0.000493438	fgenesh1_kg.34_#_10_#_Locus172v1rpkm2086.86	scaffold_34:85,495-86,519 (+)	60s ribosomal protein l34-b	4	P:GO:0006412; F:GO:0003735; C:GO:0005840; C:GO:1990904	P:translation; F:structural constituent of ribosome; C:ribosome; C:ribonucleoprotein complex						GO:0003735 GO:0005622 GO:0005840 GO:0006412 KOG:KOG1790 IPRF:ipr008195 PFD:pf01199
133421	133330	158.656	1.64625	0.289459	5.68734	1.29037e-08	1.44272e-06	CE46085_146971	scaffold_22:110,498-111,655 (-)	60S ribosomal protein L27a	3	P:GO:0006412; F:GO:0003735; C:GO:0015934	P:translation; F:structural constituent of ribosome; C:large ribosomal subunit						GO:0003735 GO:0005622 GO:0005840 GO:0006412 KOG:KOG1742 IPRF:ipr001196 PFD:pf00256
167721	167630	409.321	1.64238	0.376116	4.36669	1.26143e-05	0.000498246	CE80385_8889	scaffold_402:4,070-4,736 (+)	---NA---
6158	6067	33.7083	1.64127	0.43895	3.73908	0.000184692	0.00451601	fgenesh1_pg.39_#_19	scaffold_39:106,929-108,065 (+)	---NA---						mobidb-lite (MOBIDB_LITE); mobidb-lite (MOBIDB_LITE); mobidb-lite (MOBIDB_LITE)	no GO terms	no GO terms
242562	242471	92.0551	1.63987	0.334064	4.90885	9.16121e-07	5.77323e-05	fgenesh1_kg.37_#_5_#_Locus2010v1rpkm130.69	scaffold_37:48,234-49,065 (-)	---NA---
181450	181359	87.8863	1.63768	0.47622	3.43891	0.00058407	0.0110226	CE94114_15602	scaffold_530:16,020-16,979 (-)	PRO41 protein	2	C:GO:0016020; C:GO:0016020	C:membrane; C:membrane
231151	231060	767.889	1.6358	0.286527	5.70907	1.13598e-08	1.31243e-06	MIX21466_2193_24	scaffold_57:19,234-22,004 (+)	carotenoid ester lipase precursor									KOG:KOG4389 MERCO:S09.UNW KEGGEC:ec:3.1.1.1 IPRF:ipr002018 PFD:pf00135
78864	78773	73.4412	1.63087	0.469264	3.47537	0.000510145	0.009842	e_gw1.158.33.1	scaffold_158:70,430-73,756 (+)	glycosyltransferase family 2 protein	1	F:GO:0016740	F:transferase activity	EC:2	Transferases				GO:0004100 GO:0006031 CAZY:GT2 KOG:KOG2571 KEGGEC:ec:2.4.1.16 IPRF:ipr004834 IPRF:ipr013616 PFD:pf01644 PFD:pf08407
240838	240747	98.8565	1.63083	0.361529	4.51093	6.45439e-06	0.000291478	fgenesh1_kg.3_#_32_#_Locus8443v3rpkm5.22	scaffold_3:178,577-179,478 (+)	hypothetical protein PUNSTDRAFT_143013
245234	245143	113.525	1.62763	0.462146	3.5219	0.000428461	0.00864656	fgenesh1_kg.167_#_14_#_Locus9014v1rpkm5.91	scaffold_167:70,419-71,001 (-)	---NA---
23802	23711	49.9151	1.62707	0.52345	3.10835	0.00188133	0.0265609	gm1.7266_g	scaffold_74:85,286-87,073 (+)	---NA---						IPR046520 (PFAM); G3DSA:1.10.287.1490 (GENE3D); mobidb-lite (MOBIDB_LITE); mobidb-lite (MOBIDB_LITE); mobidb-lite (MOBIDB_LITE); mobidb-lite (MOBIDB_LITE); mobidb-lite (MOBIDB_LITE); mobidb-lite (MOBIDB_LITE); mobidb-lite (MOBIDB_LITE); mobidb-lite (MOBIDB_LITE)	no GO terms	no GO terms	KOG:KOG0018
21148	21057	17.8458	1.62451	0.533781	3.0434	0.00233924	0.0311839	gm1.4612_g	scaffold_37:128,417-128,771 (-)	triose-phosphate transporter family-domain-containing protein	3	F:GO:0015297; C:GO:0005794; C:GO:0016020	F:antiporter activity; C:Golgi apparatus; C:membrane			IPR004853 (PFAM); PTHR11132 (PANTHER)	F:GO:0005215; F:GO:0015291; F:GO:0015297; F:GO:0022804; F:GO:0022857; C:GO:0005622; C:GO:0005737; C:GO:0005773; C:GO:0005794; C:GO:0005886; C:GO:0012505; C:GO:0016020; C:GO:0043226; C:GO:0043227; C:GO:0043229; C:GO:0043231; C:GO:0071944; C:GO:0110165	F:transporter activity; F:secondary active transmembrane transporter activity; F:antiporter activity; F:active transmembrane transporter activity; F:transmembrane transporter activity; C:intracellular anatomical structure; C:cytoplasm; C:vacuole; C:Golgi apparatus; C:plasma membrane; C:endomembrane system; C:membrane; C:organelle; C:membrane-bounded organelle; C:intracellular organelle; C:intrace…	KOG:KOG1441 IPRF:ipr004853 PFD:pf03151
241582	241491	130.359	1.62208	0.423941	3.8262	0.000130136	0.00339776	fgenesh1_kg.15_#_14_#_Locus1191v1rpkm256.23	scaffold_15:94,101-94,659 (-)	related to NADH-ubiquinone oxidoreductase B12 subunit	3	P:GO:0022900; C:GO:0005743; C:GO:0070469	P:electron transport chain; C:mitochondrial inner membrane; C:respirasome						GO:0003954 GO:0005739 GO:0006118 GO:0008137 TCDB:3.D.1.6.4 IPRF:ipr012576 PFD:pf08122
193650	193559	81.9281	1.62043	0.534284	3.03291	0.00242208	0.031954	CE106314_1289	scaffold_711:1-1,401 (-)	---NA---
29054	28963	47.5327	1.61472	0.55932	2.88694	0.0038901	0.0452573	gm1.12518_g	scaffold_197:61,111-62,886 (-)	UDP-Glycosyltransferase/glycogen phosphorylase						IPR002213 (PFAM); G3DSA:3.40.50.2000 (GENE3D); G3DSA:3.40.50.2000 (GENE3D); PTHR48049 (PANTHER); SSF53756 (SUPERFAMILY)	F:GO:0008194	F:UDP-glycosyltransferase activity	GO:0008152 GO:0016758 CAZY:GT1 KOG:KOG1192 KEGGEC:ec:2.4.1.218 IPRF:ipr002213 PFD:pf00201
20556	20465	39.003	1.61365	0.394564	4.08969	4.31949e-05	0.00138304	gm1.4020_g	scaffold_31:37,424-38,394 (+)	---NA---						no IPS match	no IPS match	no IPS match	IPRF:ipr005162 PFD:pf03732
18233	18142	103.98	1.61339	0.36178	4.4596	8.21139e-06	0.000357996	gm1.1697_g	scaffold_10:295,588-296,180 (-)	carbohydrate esterase family 15 protein	3	P:GO:0005975; F:GO:0030248; C:GO:0005576	P:carbohydrate metabolic process; F:cellulose binding; C:extracellular region			IPR029058 (G3DSA:3.40.50.GENE3D)	no GO terms	no GO terms
227905	227814	124.267	1.61211	0.357704	4.50682	6.58059e-06	0.000296212	MIX18220_13_17	scaffold_419:5,559-9,373 (+)	WD40-repeat-containing domain protein									IPRF:ipr001680 IPRF:ipr011044
244138	244047	102.248	1.61204	0.436577	3.69245	0.000222106	0.00525474	fgenesh1_kg.99_#_1_#_Locus619v1rpkm587.91	scaffold_99:9,351-11,215 (+)	GDP-mannose 4,6-dehydratase	5	P:GO:0009847; P:GO:0019673; P:GO:0042351; F:GO:0008446; F:GO:0070401	P:spore germination; P:GDP-mannose metabolic process; P:'de novo' GDP-L-fucose biosynthetic process; F:GDP-mannose 4,6-dehydratase activity; F:NADP+ binding	EC:4.2.1.47	GDP-mannose 4,6-dehydratase				GO:0003824 GO:0005488 GO:0005622 GO:0008152 GO:0008446 GO:0016491 GO:0019673 GO:0044237 GO:0050662 KOG:KOG1372 KEGGEC:ec:4.2.1.47 IPRF:ipr001509 IPRF:ipr002198 IPRF:ipr006368 IPRF:ipr016040 PFD:pf01370
234522	234431	173.728	1.61084	0.342693	4.70053	2.59485e-06	0.000135755	MIX24837_1049_80	scaffold_8:148,831-151,467 (-)	uncharacterized protein DICSQDRAFT_126730									IPRF:ipr001810 PFD:pf00646
242855	242764	64.9366	1.60351	0.467848	3.42741	0.000609361	0.0113398	fgenesh1_kg.46_#_12_#_Locus1608v1rpkm176.21	scaffold_46:82,511-83,670 (-)	Clathrin light chain	2	C:GO:0005737; C:GO:0016020	C:cytoplasm; C:membrane						GO:0005198 GO:0005515 GO:0006886 GO:0008565 GO:0016192 GO:0030130 GO:0030132 GO:0065003 KOG:KOG4031 IPRF:ipr000996 PFD:pf01086
30712	30621	28.7648	1.60129	0.495135	3.23406	0.00122045	0.0192277	gm1.14176_g	scaffold_265:27,235-30,121 (+)	---NA---						mobidb-lite (MOBIDB_LITE); mobidb-lite (MOBIDB_LITE); mobidb-lite (MOBIDB_LITE); mobidb-lite (MOBIDB_LITE); mobidb-lite (MOBIDB_LITE); mobidb-lite (MOBIDB_LITE); mobidb-lite (MOBIDB_LITE); mobidb-lite (MOBIDB_LITE); mobidb-lite (MOBIDB_LITE); mobidb-lite (MOBIDB_LITE)	no GO terms	no GO terms	KOG:KOG2510
30800	30709	140.228	1.59624	0.430957	3.70393	0.000212283	0.00507798	gm1.14264_g	scaffold_270:37,561-43,323 (+)	tetratricopeptide repeat protein						IPR000719 (SMART); IPR019734 (SMART); G3DSA:1.10.510.10 (GENE3D); IPR036420 (G3DSA:3.40.50.GENE3D); PF13424 (PFAM); IPR011990 (G3DSA:1.25.40.GENE3D); IPR000719 (PFAM); mobidb-lite (MOBIDB_LITE); mobidb-lite (MOBIDB_LITE); mobidb-lite (MOBIDB_LITE); mobidb-lite (MOBIDB_LITE); mobidb-lite (MOBIDB_LITE); mobidb-lite (MOBIDB_LITE); mobidb-lite (MOBIDB_LITE); mobidb-lite (MOBIDB_LITE); mobidb-lite (MO…	P:GO:0006468; F:GO:0004672; F:GO:0005515; F:GO:0005524	P:protein phosphorylation; F:protein kinase activity; F:protein binding; F:ATP binding	GO:0004672 GO:0004674 GO:0004713 GO:0005524 GO:0005622 GO:0006468 KOG:KOG0548 KEGGEC:ec:2.7.11.22 IPRF:ipr000719 IPRF:ipr001245 IPRF:ipr001357 IPRF:ipr001440 IPRF:ipr002290 IPRF:ipr008271 IPRF:ipr011009 IPRF:ipr013026 IPRF:ipr013105 IPRF:ipr017442 PFD:pf00069 PFD:pf00515 PFD:pf07719
18480	18389	49.9882	1.59402	0.448999	3.55016	0.000385001	0.00796665	gm1.1944_g	scaffold_12:97,726-99,596 (+)	---NA---						no IPS match	no IPS match	no IPS match
241568	241477	39.7809	1.59253	0.54247	2.9357	0.00332793	0.0400507	fgenesh1_kg.14_#_38_#_Locus1876v1rpkm143.85	scaffold_14:390,681-391,550 (-)	prefoldin subunit 5	3	P:GO:0006457; F:GO:0051082; C:GO:0016272	P:protein folding; F:unfolded protein binding; C:prefoldin complex						GO:0006457 GO:0016272 GO:0051082 KOG:KOG3048 IPRF:ipr004127 IPRF:ipr009053 IPRF:ipr011599 PFD:pf02996
240855	240764	608.457	1.59193	0.189123	8.41744	3.84807e-17	4.10382e-14	fgenesh1_kg.3_#_49_#_Locus339v1rpkm1159.55	scaffold_3:269,663-270,910 (-)	uncharacterized protein F5J12DRAFT_893473
231980	231889	191.063	1.5902	0.313743	5.06849	4.00982e-07	2.77961e-05	MIX22295_10810_35	scaffold_6:521,762-524,382 (-)	hypothetical protein L198_01981	1	F:GO:0043743	F:LPPG:FO 2-phospho-L-lactate transferase activity						IPRF:ipr002882 PFD:pf01933
191222	191131	1171.03	1.58893	0.511961	3.10362	0.00191169	0.0268114	CE103886_17880	scaffold_68:83,080-84,298 (-)	20S proteasome subunit beta 7	5	P:GO:0051603; F:GO:0004298; C:GO:0005634; C:GO:0005737; C:GO:0005839	P:proteolysis involved in protein catabolic process; F:threonine-type endopeptidase activity; C:nucleus; C:cytoplasm; C:proteasome core complex	EC:3.4.25	Acting on peptide bonds (peptidases)				GO:0008270 KOG:KOG1230 IPRF:ipr002893 IPRF:ipr011043 PFD:pf01753
82170	82079	86.2662	1.58855	0.419075	3.79061	0.00015028	0.00379504	e_gw1.254.47.1	scaffold_254:61,034-62,195 (+)	importin subunit alpha-4 isoform X2									GO:0005488 KOG:KOG0166 IPRF:ipr000225 IPRF:ipr016024 PFD:pf00514
34998	34907	102.309	1.58707	0.433935	3.65739	0.0002548	0.00588757	gm1.18462_g	scaffold_1068:1,736-2,251 (-)	PhzF family phenazine biosynthesis protein	4	P:GO:0009058; F:GO:0003824; F:GO:0016853; C:GO:0005737	P:biosynthetic process; F:catalytic activity; F:isomerase activity; C:cytoplasm						GO:0003824 GO:0009058 KOG:KOG3033 IPRF:ipr003719 PFD:pf02567
24601	24510	17.9371	1.58546	0.547815	2.89416	0.00380172	0.0445161	gm1.8065_g	scaffold_87:43,784-45,008 (-)	---NA---						mobidb-lite (MOBIDB_LITE)	no GO terms	no GO terms
170075	169984	67.2695	1.58507	0.489522	3.238	0.00120371	0.0190287	CE82739_1709	scaffold_42:176,027-176,947 (-)	GatB/YqeY domain-containing protein									GO:0006412 GO:0016884 IPRF:ipr003789 PFD:pf02637
227475	227384	1276.6	1.58317	0.302766	5.22902	1.70411e-07	1.35005e-05	MIX17790_13066_45	scaffold_40:218,125-220,897 (+)	MFS lactose permease	4	P:GO:0055085; F:GO:0022857; C:GO:0016020; C:GO:0016020	P:transmembrane transport; F:transmembrane transporter activity; C:membrane; C:membrane						GO:0000166 GO:0004812 GO:0005215 GO:0005351 GO:0005524 GO:0005737 GO:0006412 GO:0006418 GO:0006810 GO:0008643 GO:0016020 TCDB:2.A.1.1.9 KOG:KOG0254 KEGGEC:ec:5.3.1.4 IPRF:ipr001412 IPRF:ipr003663 IPRF:ipr005828 IPRF:ipr007114 IPRF:ipr016196 PFD:pf00083
8639	8548	135.141	1.58179	0.422649	3.74257	0.000182148	0.0044651	fgenesh1_pg.106_#_13	scaffold_106:45,232-47,649 (+)	DUF1479 domain protein						IPR027443 (G3DSA:2.60.120.GENE3D); IPR010856 (PFAM); IPR010856 (PANTHER); SSF51197 (SUPERFAMILY)	no GO terms	no GO terms	IPRF:ipr010856 PFD:pf07350
222024	221933	276.719	1.58069	0.339727	4.65281	3.27437e-06	0.000164478	MIX12339_905_65	scaffold_257:61,394-63,451 (-)	esterase-like activity of phytase family protein									GO:0003824 IPRF:ipr002173 IPRF:ipr011041
245704	245613	63.2713	1.57943	0.439067	3.59724	0.00032161	0.00701068	fgenesh1_kg.210_#_11_#_Locus343v1rpkm1149.39	scaffold_210:67,773-68,982 (+)	60S ribosomal protein l10a	4	P:GO:0006412; F:GO:0003723; F:GO:0003735; C:GO:0015934	P:translation; F:RNA binding; F:structural constituent of ribosome; C:large ribosomal subunit						GO:0003735 GO:0005622 GO:0005840 GO:0006412 KOG:KOG1570 IPRF:ipr002143 PFD:pf00687
245178	245087	44.7288	1.57803	0.488756	3.22867	0.00124366	0.0194826	fgenesh1_kg.163_#_13_#_Locus3013v1rpkm71.68	scaffold_163:81,404-82,424 (-)	Mitochondrial import inner membrane translocase subunit TIM22	2	P:GO:0015031; C:GO:0005743	P:protein transport; C:mitochondrial inner membrane						GO:0005743 GO:0008565 GO:0015031 TCDB:3.A.8.1.1 KOG:KOG3225 IPRF:ipr003397 PFD:pf02466
74512	74421	150.126	1.5775	0.44204	3.56869	0.000358772	0.00759391	e_gw1.82.98.1	scaffold_82:174,980-175,828 (+)	general amino acid permease 1	2	P:GO:0071702; P:GO:0071705	P:organic substance transport; P:nitrogen compound transport						GO:0006810 GO:0016020 TCDB:2.A.3.10.17 KOG:KOG1286 IPRF:ipr004841 PFD:pf00324
179878	179787	1400.16	1.57687	0.272852	5.7792	7.50574e-09	9.29103e-07	CE92542_17558	scaffold_51:195,734-197,888 (-)	tRNA-dihydrouridine synthase 1	2	P:GO:0006396; F:GO:0016491	P:RNA processing; F:oxidoreductase activity	EC:1	Oxidoreductases				GO:0008033 GO:0017150 GO:0050660 KOG:KOG2335 KEGGEC:ec:1.-.-.- IPRF:ipr001269 PFD:pf01207
225650	225559	436.958	1.57538	0.220232	7.15326	8.47426e-13	3.78991e-10	MIX15965_1321_51	scaffold_343:33,508-36,337 (-)	cell cycle checkpoint protein rad17	5	P:GO:0006281; P:GO:0006974; F:GO:0000166; F:GO:0005524; C:GO:0005634	P:DNA repair; P:cellular response to DNA damage stimulus; F:nucleotide binding; F:ATP binding; C:nucleus						GO:0005634 GO:0006281 GO:0007049 KOG:KOG1970 IPRF:ipr004582 PFD:pf03215
20064	19973	85.7085	1.57311	0.348061	4.51962	6.19493e-06	0.000282521	gm1.3528_g	scaffold_25:277,129-277,565 (+)	---NA---						IPR015157 (PFAM); mobidb-lite (MOBIDB_LITE); mobidb-lite (MOBIDB_LITE); IPR015157 (PANTHER)	no GO terms	no GO terms	KOG:KOG4766 IPRF:ipr015157 PFD:pf09072
245249	245158	69.566	1.57218	0.35371	4.44482	8.79653e-06	0.00037757	fgenesh1_kg.167_#_29_#_Locus1775v1rpkm156.03	scaffold_167:115,866-116,738 (-)	Prefoldin subunit	5	P:GO:0006457; F:GO:0044183; F:GO:0051082; C:GO:0005737; C:GO:0016272	P:protein folding; F:protein folding chaperone; F:unfolded protein binding; C:cytoplasm; C:prefoldin complex						GO:0006457 GO:0016272 GO:0051082 KOG:KOG3501 IPRF:ipr002777 IPRF:ipr009053 PFD:pf01920
20033	19942	206.767	1.56955	0.390727	4.01701	5.89419e-05	0.0017726	gm1.3497_g	scaffold_25:206,854-207,670 (-)	uncharacterized protein E1B28_004883						IPR012677 (G3DSA:3.30.70.GENE3D); IPR045537 (PFAM); mobidb-lite (MOBIDB_LITE); mobidb-lite (MOBIDB_LITE); IPR014886 (PROSITE_PROFILES)	P:GO:1904868; F:GO:0003723; F:GO:0070034	P:telomerase catalytic core complex assembly; F:RNA binding; F:telomerase RNA binding	IPRF:ipr014886 PFD:pf08777
223033	222942	95.4107	1.56879	0.336582	4.66096	3.14733e-06	0.00015925	MIX13348_3_12	scaffold_28:159,912-161,432 (-)	kinase-like protein	6	P:GO:0006468; P:GO:0016310; F:GO:0000166; F:GO:0004672; F:GO:0005524; F:GO:0016301	P:protein phosphorylation; P:phosphorylation; F:nucleotide binding; F:protein kinase activity; F:ATP binding; F:kinase activity						GO:0004672 GO:0004674 GO:0005524 GO:0006468 KOG:KOG1152 KEGGEC:ec:2.7.11.- IPRF:ipr000719 IPRF:ipr002290 IPRF:ipr008271 IPRF:ipr011009 IPRF:ipr017442 PFD:pf00069
17534	17443	144.02	1.56639	0.391601	3.99997	6.3351e-05	0.00189288	gm1.998_g	scaffold_5:423,383-424,379 (+)	---NA---						mobidb-lite (MOBIDB_LITE); mobidb-lite (MOBIDB_LITE)	no GO terms	no GO terms	KOG:KOG2009
243251	243160	52.6331	1.56591	0.406031	3.85663	0.000114962	0.00305333	fgenesh1_kg.58_#_10_#_Locus4885v1rpkm30.42	scaffold_58:101,520-110,470 (-)	urea transporter	6	P:GO:0055085; P:GO:0071918; F:GO:0015204; F:GO:0022857; C:GO:0016020; C:GO:0016020	P:transmembrane transport; P:urea transmembrane transport; F:urea transmembrane transporter activity; F:transmembrane transporter activity; C:membrane; C:membrane						GO:0005215 GO:0006810 GO:0016020 TCDB:2.A.21.6.1 KOG:KOG2348 IPRF:ipr001734 PFD:pf00474
24199	24108	262.899	1.56533	0.317945	4.92326	8.51138e-07	5.41292e-05	gm1.7663_g	scaffold_80:146,654-150,145 (+)	uncharacterized protein EI90DRAFT_3076485						IPR003034 (SMART); IPR003034 (PFAM); IPR036361 (G3DSA:1.10.720.GENE3D); mobidb-lite (MOBIDB_LITE); mobidb-lite (MOBIDB_LITE); mobidb-lite (MOBIDB_LITE); mobidb-lite (MOBIDB_LITE); mobidb-lite (MOBIDB_LITE); mobidb-lite (MOBIDB_LITE); mobidb-lite (MOBIDB_LITE); mobidb-lite (MOBIDB_LITE); mobidb-lite (MOBIDB_LITE); mobidb-lite (MOBIDB_LITE); mobidb-lite (MOBIDB_LITE); mobidb-lite (MOBIDB_LITE); mob…	no GO terms	no GO terms	GO:0003676 KOG:KOG2992 KEGGEC:ec:3.2.1.3 IPRF:ipr003034 PFD:pf02037
240629	240538	160.872	1.56401	0.373482	4.18765	2.81863e-05	0.000981434	fgenesh1_kg.1_#_147_#_Locus3422v1rpkm58.60	scaffold_1:626,108-627,378 (+)	uncharacterized protein F5J12DRAFT_864269
244162	244071	1011.91	1.56321	0.543728	2.87499	0.0040404	0.0466801	fgenesh1_kg.100_#_11_#_Locus3071v1rpkm69.66	scaffold_100:79,487-81,109 (-)	predicted protein	2	F:GO:0005509; C:GO:0110165	F:calcium ion binding; C:cellular anatomical entity						GO:0005509 KOG:KOG3866 IPRF:ipr002048
23650	23559	121.029	1.56162	0.389172	4.01267	6.00349e-05	0.00180157	gm1.7114_g	scaffold_72:783-1,704 (+)	---NA---						no IPS match	no IPS match	no IPS match
244067	243976	59.066	1.56145	0.492472	3.17064	0.00152105	0.0227485	fgenesh1_kg.95_#_19_#_Locus160v1rpkm2194.93	scaffold_95:160,159-161,342 (+)	40S ribosomal protein S24	4	P:GO:0006412; F:GO:0003735; C:GO:0005840; C:GO:1990904	P:translation; F:structural constituent of ribosome; C:ribosome; C:ribonucleoprotein complex						GO:0003735 GO:0005622 GO:0005840 GO:0006412 KOG:KOG3424 IPRF:ipr001976 PFD:pf01282
212882	212791	127.273	1.55754	0.301332	5.16883	2.35561e-07	1.78484e-05	MIX3197_887_60	scaffold_120:48,576-51,448 (-)	glycosyl transferase family 90-domain-containing protein									CAZY:GT90 KOG:KOG2458 IPRF:ipr006598
85683	85592	71.6406	1.55715	0.46145	3.37448	0.000739555	0.0132129	e_gw1.543.6.1	scaffold_543:4,920-7,780 (+)	glycoside hydrolase family 3 protein	2	P:GO:0008152; F:GO:0016798	P:metabolic process; F:hydrolase activity, acting on glycosyl bonds	EC:3.2	Glycosylases				GO:0004553 GO:0005975 CAZY:GH3 KEGGEC:ec:3.2.1.21 IPRF:ipr001764 IPRF:ipr002772 IPRF:ipr011658 IPRF:ipr017853 PFD:pf00933 PFD:pf01915 PFD:pf07691
29124	29033	54.7174	1.55674	0.439595	3.54131	0.000398141	0.00820183	gm1.12588_g	scaffold_199:82,464-83,612 (-)	---NA---						mobidb-lite (MOBIDB_LITE); mobidb-lite (MOBIDB_LITE); IPR000571 (PROSITE_PROFILES)	F:GO:0046872	F:metal ion binding
89707	89616	370.316	1.55572	0.454502	3.42292	0.00061953	0.0114522	CE2371_6824	scaffold_1:665,098-667,851 (-)	vacuolar calcium ion transporter /H(+) exchanger	5	P:GO:0006816; P:GO:0098655; P:GO:0098662; F:GO:0051139; C:GO:0005774	P:calcium ion transport; P:monoatomic cation transmembrane transport; P:inorganic cation transmembrane transport; F:metal cation:proton antiporter activity; C:vacuolar membrane						GO:0006812 GO:0008324 GO:0016020 TCDB:2.A.19.2.2 KOG:KOG1397 IPRF:ipr004713 IPRF:ipr004798 IPRF:ipr004837 PFD:pf01699
5173	5082	63.6011	1.5551	0.350277	4.43964	9.01088e-06	0.000380875	fgenesh1_pg.22_#_51	scaffold_22:296,673-298,198 (+)	---NA---						mobidb-lite (MOBIDB_LITE)	no GO terms	no GO terms
242888	242797	47.2317	1.55403	0.403081	3.85537	0.000115553	0.00306316	fgenesh1_kg.47_#_18_#_Locus664v1rpkm537.11	scaffold_47:178,301-179,264 (-)	myosin regulatory light chain cdc4	2	F:GO:0005509; C:GO:0005737	F:calcium ion binding; C:cytoplasm						GO:0005509 TCDB:9.A.14.1.1 KOG:KOG0027 IPRF:ipr002048 PFD:pf00036
203458	203367	250.543	1.54965	0.465691	3.32763	0.000875885	0.015115	CE116122_25	scaffold_88:57,265-57,731 (-)	---NA---
74533	74442	82.0359	1.54732	0.461725	3.35118	0.000804692	0.0142118	e_gw1.82.8.1	scaffold_82:176,379-180,428 (-)	eukaryotic phosphomannomutase	4	P:GO:0009298; F:GO:0004615; F:GO:0016853; C:GO:0005737	P:GDP-mannose biosynthetic process; F:phosphomannomutase activity; F:isomerase activity; C:cytoplasm						GO:0003824 GO:0004615 GO:0005737 GO:0008152 GO:0019307 KOG:KOG3189 KEGGEC:ec:5.4.2.8 IPRF:ipr005002 IPRF:ipr006379 PFD:pf03332
243344	243253	71.463	1.54548	0.396929	3.89358	9.87737e-05	0.00274429	fgenesh1_kg.62_#_15_#_Locus2142v1rpkm118.68	scaffold_62:115,194-116,332 (+)	peptidylprolyl isomerase	3	P:GO:0000413; P:GO:0006457; F:GO:0003755	P:protein peptidyl-prolyl isomerization; P:protein folding; F:peptidyl-prolyl cis-trans isomerase activity	EC:5.2.1.8	Peptidylprolyl isomerase				GO:0003755 GO:0006457 KOG:KOG0865 KEGGEC:ec:5.2.1.8 IPRF:ipr002130 IPRF:ipr015891 PFD:pf00160
31408	31317	186.719	1.54394	0.338334	4.56337	5.03401e-06	0.000239012	gm1.14872_g	scaffold_304:34,853-36,465 (+)	ubiquitin-conjugating enzyme/RWD-like protein	1	F:GO:0000166	F:nucleotide binding						GO:0019787 GO:0043687 GO:0051246 KOG:KOG0423 KEGGEC:ec:6.3.2.19 IPRF:ipr000608 IPRF:ipr016135 PFD:pf00179
25880	25789	31.5086	1.54309	0.495994	3.11111	0.00186384	0.0264215	gm1.9344_g	scaffold_112:64,519-66,882 (+)	tetratricopeptide repeat protein						IPR019734 (SMART); IPR000719 (SMART); PF13424 (PFAM); G3DSA:1.10.510.10 (GENE3D); IPR000719 (PFAM); IPR011990 (G3DSA:1.25.40.GENE3D); mobidb-lite (MOBIDB_LITE); mobidb-lite (MOBIDB_LITE); mobidb-lite (MOBIDB_LITE); PTHR10098 (PANTHER); IPR019734 (PROSITE_PROFILES); IPR019734 (PROSITE_PROFILES); IPR019734 (PROSITE_PROFILES); IPR019734 (PROSITE_PROFILES); IPR000719 (PROSITE_PROFILES); IPR011009 (SU…	P:GO:0006468; F:GO:0004672; F:GO:0005515; F:GO:0005524	P:protein phosphorylation; F:protein kinase activity; F:protein binding; F:ATP binding	GO:0004672 GO:0004674 GO:0004713 GO:0005524 GO:0006468 KOG:KOG0192 IPRF:ipr000719 IPRF:ipr001245 IPRF:ipr001440 IPRF:ipr002290 IPRF:ipr008271 IPRF:ipr011009 IPRF:ipr013026 IPRF:ipr013105 IPRF:ipr017442 PFD:pf00069 PFD:pf00515 PFD:pf07719
84989	84898	23.8344	1.53962	0.522092	2.94895	0.00318852	0.0389619	e_gw1.430.1.1	scaffold_430:22-731 (+)	cytochrome P450									GO:0004497 GO:0005506 GO:0006118 GO:0020037 KOG:KOG0157 IPRF:ipr001128 IPRF:ipr002401 PFD:pf00067
121718	121627	118.277	1.53749	0.384721	3.99639	6.43171e-05	0.00191762	CE34382_173650	scaffold_18:125,334-126,264 (-)	60S ribosomal protein L22	4	P:GO:0006412; F:GO:0003735; C:GO:0005840; C:GO:1990904	P:translation; F:structural constituent of ribosome; C:ribosome; C:ribonucleoprotein complex						GO:0003735 GO:0005622 GO:0005840 GO:0006412 KOG:KOG3434 IPRF:ipr002671 PFD:pf01776
66220	66129	87.0321	1.53648	0.345967	4.4411	8.94994e-06	0.000379456	e_gw1.11.179.1	scaffold_11:374,670-376,083 (-)	---NA---									IPRF:ipr011009
32155	32064	61.959	1.53552	0.50044	3.06834	0.00215255	0.02946	gm1.15619_g	scaffold_358:32,459-34,478 (+)	---NA---									GO:0005351 GO:0009401 IPRF:ipr002114
245572	245481	155.708	1.53545	0.418348	3.67027	0.000242292	0.00563614	fgenesh1_kg.198_#_6_#_Locus681v1rpkm514.88	scaffold_198:13,753-16,016 (+)	S-adenosyl-L-homocysteine hydrolase									GO:0003824 GO:0004013 GO:0005488 GO:0006730 GO:0008152 KOG:KOG1370 KEGGEC:ec:3.3.1.1 IPRF:ipr000043 IPRF:ipr015878 IPRF:ipr016040 PFD:pf00670 PFD:pf05221
245442	245351	2203.42	1.53374	0.235523	6.51206	7.41256e-11	1.68472e-08	fgenesh1_kg.183_#_9_#_Locus2523v1rpkm94.39	scaffold_183:44,218-47,576 (-)	coatomer subunit delta									KOG:KOG2806
19119	19028	78.7706	1.53182	0.426254	3.59368	0.000326042	0.00706289	gm1.2583_g	scaffold_17:187,517-187,980 (-)	uncharacterized protein C8R40DRAFT_1241754						mobidb-lite (MOBIDB_LITE)	no GO terms	no GO terms	KOG:KOG3702
153709	153618	66.4797	1.52775	0.423762	3.60522	0.000311893	0.0068419	CE66373_562	scaffold_309:33,432-34,479 (-)	---NA---									KOG:KOG4672 IPRF:ipr006745 PFD:pf04652
128091	128000	279.803	1.52507	0.264354	5.76903	7.97276e-09	9.7818e-07	CE40755_13930	scaffold_2:416,474-417,493 (-)	transmembrane protein 205	2	C:GO:0016020; C:GO:0016020	C:membrane; C:membrane						TCDB:9.A.55.1.1 KOG:KOG2886
246244	246153	123.471	1.52467	0.354719	4.29824	1.72158e-05	0.000643342	fgenesh1_kg.277_#_1_#_Locus2947v1rpkm74.28	scaffold_277:36,837-38,276 (+)	---NA---
16007	15916	56.3539	1.52375	0.458298	3.32481	0.000884789	0.0152004	fgenesh1_pm.226_#_2	scaffold_226:19,600-20,445 (-)	tropomyosin						G3DSA:1.20.5.340 (GENE3D); G3DSA:1.20.5.170 (GENE3D); IPR000533 (PFAM); PTHR19269 (PANTHER); SSF57997 (SUPERFAMILY)	P:GO:0000278; P:GO:0000280; P:GO:0000281; P:GO:0000910; P:GO:0006996; P:GO:0007010; P:GO:0007015; P:GO:0007049; P:GO:0009987; P:GO:0016043; P:GO:0022402; P:GO:0030029; P:GO:0030036; P:GO:0048285; P:GO:0051301; P:GO:0061024; P:GO:0061640; P:GO:0071840; P:GO:0090148; P:GO:0097435; P:GO:0140014; P:GO:1903047; F:GO:0003779; F:GO:0005488; F:GO:0005515; F:GO:0008092; F:GO:0044877; F:GO:0051015; C:GO:00…	P:mitotic cell cycle; P:nuclear division; P:mitotic cytokinesis; P:cytokinesis; P:organelle organization; P:cytoskeleton organization; P:actin filament organization; P:cell cycle; P:cellular process; P:cellular component organization; P:cell cycle process; P:actin filament-based process; P:actin cytoskeleton organization; P:organelle fission; P:cell division; P:membrane organization; P:cytoskelet…	KOG:KOG1003
15937	15846	109.599	1.52078	0.461742	3.29357	0.000989254	0.0164252	fgenesh1_pm.205_#_3	scaffold_205:68,624-70,174 (-)	glycoside hydrolase family 71 protein						IPR005197 (PFAM); G3DSA:3.20.20.80 (GENE3D); IPR005197 (CDD)	F:GO:0051118	F:glucan endo-1,3-alpha-glucosidase activity	CAZY:GH71 KEGGEC:ec:3.2.1.59 IPRF:ipr001680 IPRF:ipr005197 PFD:pf03659
[truncated: 766 more rows]

## Sheet: Table S6
Table S6. List of differentially expressed genes (DEG) detected in T3 condition compared to T1.
[truncated: 1,075 more rows]
[truncated: 211 more columns]

[truncated: 9 more sheets: Table S7, Table S8, Table S9, Table S10, Table S11, Table S12, Table S13, Table S14, Table S15]
